# Supplementary material for: Genome-wide copy number variation association study in anorexia nervosa
Source: Mol Psychiatry. 2024 Nov 12;30(5):2009–16. doi: 10.1038/s41380-024-02811-2 (PMC12014356; doi:10.1038/s41380-024-02811-2)
Supplement: Supplementary file 1 — Supplementary Table 1 [file 41380_2024_2811_MOESM1_ESM.xlsx]

## Sheet: Table S1
Table S1. Genotyping batch-level data quality control metrics and exclusions pre-CNV calling
Probe clustering on raw intensity data from 13,787 individuals across the 6 genotyping batches was conducted in Illumina GenomeStudio using the CNVPartition plug-in. Exclusions applied to samples with LogRDev > 2 SD from mean, BAlleleDev > 2 SD from mean, < 98% genotyping rate, or large fragmented CNVs.
Per-batch PLINK binary files were generated, and PLINK1 was used to exclude samples with excessive heterozygosity in autosomes (5 SD from mean inbreeding coefficient), and to calculate the sex concordance of the provided genders and the genotype derived sex.
12,766 individuals passed QC, entering downstream CNV calling.
Analysis Cohort	Batch	N Individuals Pre-QC	Mean, SD for LogRDev	N removed with > 2*SD (LogRDev)	Mean, SD for BAF Dev	N removed with > 2*SD (LogRDev)	N < 98% Call Rate	CN Metrics	N Heterozygosity outliers	N total Exclusions	N Individuals Post-QC	Mean, SD for LogRDev Post-QC	Mean, SD for BAF Dev Post-QC
	ANGI-US	2367	mean=0.13, sd=0.028	94	mean=0.041, sd=0.0043	91	1	Fragmented = 0,	12	137	2230	mean=0.13, sd=0.019	mean=0.041, sd=0.0029
								Very Large = 1
ANGI-ANZUS	ANGI-Price	577	mean=0.13, sd=0.027	27	mean=0.042, sd=0.0091	10	5	Fragmented=0,	2	33	544	mean=0.12,sd=0.017	mean=0.041, sd=0.0032
								Very Large=5
	ANGI-ANZ	2691	mean=0.13, sd=0.025	98	mean=0.041, sd=0.0041	102	1	Fragmented=1,	24	158	2533	mean=0.12, sd=0.017	mean=0.04, sd=0.0030
								Very Large=0
	ANGI-SWE-1	2231	mean=0.24, sd= 0.038	93	mean=0.046, sd=0.0053	52	278	Fragmented=0,	22	355	1876	mean=0.23, sd=0.029	mean=0.044, sd= 0.0029
								Very Large = 4
ANGI-SWEL	ANGI-SWE-2	2231	mean=0.12, sd=0.024	93	mean=0.040, sd=0.0045	70	4	Fragmented=0,	19	130	2101	mean=0.11, sd=0.017	mean=0.04, sd=0.0029
								Very Large=1
	ANGI-Lifegene	3690	mean=0.12, sd=0.026	144	mean=0.041, sd= 0.0056	98	22	Fragmented=0,	31	208	3482	mean=0.12, sd=0.018	mean=0.40, sd=0.0029
								Very Large=4
