# Supplementary material for: Genome-wide copy number variation association study in anorexia nervosa
Source: Mol Psychiatry. 2024 Nov 12;30(5):2009–16. doi: 10.1038/s41380-024-02811-2 (PMC12014356; doi:10.1038/s41380-024-02811-2)
Supplement: Supplementary file 2 — Supplementary table 2 [file 41380_2024_2811_MOESM2_ESM.xlsx]

## Sheet: Table S2
Table S2. Study characteristics of the ANGI and UKB cohorts.
The ANGI cohort is analyzed as two sets ANGI-SWE (3,664 cases; 3,661 controls) and ANGI-ANZUS (3,750 cases; 1,383 controls).
BMI: body mass index. For ANGI, AN cases BMI is the lowest BMI in the context of AN.
In the UKB, BMI is the BMI measured at baseline recruitment. SD: standard deviation. PGS: polygenic risk scores.
a: PGS were calculated as the weighted sum of SNP allele counts, with the SNP weights derived from standard
Clumping and P-value Thresholding (C+PT) for the ANGI cohort and from SBayesRC for the UKB cohort,
both applied to genome-wide association study (GWAS) summary statistics from the Watson et al. study
PGS were standardized within each of the two ANGI sets (ANGI-ANZUS, ANGI-SWEL),
and within the UKB set so that controls had PGS with mean zero and standard deviation of 1.
Across both ANGI sets, the PGS AUC statistic was 0.588 (P-value: 7.4 x10-53),
while within the UKB it was 0.589 (P-value: 2.13 x10-28).
The odds ratio for being a case in the tenth compared to the first deciles of polygenic risk was 2.66 (95CI 2.24-3.15)
within ANGI and 3.30 (95CI 2.50-4.35) within the UKB.
				BMI (kg/m2)			Age (years)			AN PGSa
Cohort	AN Group	Sex	N	Mean	SD	Missing (%)	Mean	SD	Missing (%)	Mean	SD
ANGI	Control	All	5044	20.9	2	18	21.1	8.2	98	0	1
		Female	4759	20.8	1.9	19	21.6	8.6	99
		Male	285	22.1	2.4	2	19.8	7.1	92
	Case	All	7414	15.2	2.1	41	15.6	4.4	30	0.54	1.12
		Female	7263	15.1	2.1	42	15.6	4.3	29
		Male	151	16.3	1.9	36	17.5	4.6	38
UKB	Control	All	385930	27.5	4.8	0.36	57.2	8	0	0	1
		Female	210793	27.2	5.2	0.33	56.8	8	0
		Male	175137	28	4.3	0.39	57.6	8	0
	Case	All	1260	23.2	4.7	0.71	53.3	7.6	0	0.31	0.97
		Female	1148	23	4.6	0.7	53.1	7.4	0
		Male	112	25.8	4.8	0.89	55.2	8.7	0
