# Supplementary material for: Genome-wide copy number variation association study in anorexia nervosa
Source: Mol Psychiatry. 2024 Nov 12;30(5):2009–16. doi: 10.1038/s41380-024-02811-2 (PMC12014356; doi:10.1038/s41380-024-02811-2)
Supplement: Supplementary file 3 — Supplementary Table 3 [file 41380_2024_2811_MOESM3_ESM.xlsx]

## Sheet: TableS3
Table S3. Genome-wide CNV burden within ANGI and the UKB.
Logistic Regression model was used to test whether genome-wide CNV burden was greater in AN cases than controls
as measured by total CNV length, total CNV count, number of deletions intersecting
haplo-insufficient autosomal protein-coding genes (pHaplo ≥ 0.86, N=2,964 genes) (Collins et al.) by at least 1 base-pair,
number of duplications intersecting triplo-sensitive autosomal protein-coding genes (pTriplo ≥ 0.94, N=1,244 genes) (Collins et al.)
by at least 1bp, and the average proportion of evolutionary constrained bases within CNVs.
Evolutionary constraint was assessed using two measures; PhyloP (range: -20 to 9.28) gauges constraint across 240 mammals,
while PhastConst (range: 0 to 1) measures constraint across 43 primates (Sullivan et al.).
Highly constrained bases are defined by PhyloP ≥ 2.27 (5% FDR, 3.26% human genome) or
PhastConst ≥ 0.96 (3.26% human genome) (Sullivan et al.).
CNV Type	Burden Test	Study	OR	95% CI	One-sided P-value	Case Average	Control Average
Deletions and Duplications	Count	ANGI	0.983	(0.96-1.01)	0.889	1.61	1.62
Deletions and Duplications	Count	UKB	0.984	(0.96-1.01)	0.916	4.44	4.53
Deletions and Duplications	Length	ANGI	1	(0.99-1.01)	0.649	3.3	3.21
Deletions and Duplications	Length	UKB	0.995	(0.98-1)	0.809	6.46	6.73
Deletions and Duplications	PhyloP	ANGI	1.38	(0.15-13.25)	0.39	0.0186	0.0184
Deletions and Duplications	PhyloP	UKB	0.0984	(0-2.82)	0.906	0.0266	0.0272
Deletions and Duplications	PhastConst	ANGI	1.25	(0.13-11.95)	0.423	0.0161	0.0159
Deletions and Duplications	PhastConst	UKB	0.0373	(0-2.22)	0.938	0.0207	0.0213
Deletions	Count	ANGI	0.974	(0.93-1.02)	0.886	0.707	0.71
Deletions	Count	UKB	0.971	(0.94-1)	0.96	2.57	2.66
Deletions	Haploinsufficient	ANGI	1.05	(0.9-1.21)	0.276	0.075	0.069
Deletions	Haploinsufficient	UKB	0.95	(0.8-1.12)	0.724	0.137	0.144
Deletions	Length	ANGI	0.997	(0.98-1.01)	0.68	1.22	1.22
Deletions	Length	UKB	0.979	(0.96-1)	0.968	2.93	3.13
Deletions	PhyloP	ANGI	0.853	(0.09-8.26)	0.555	0.012	0.0118
Deletions	PhyloP	UKB	0.674	(0.05-7.3)	0.622	0.0258	0.026
Deletions	PhastConst	ANGI	1.26	(0.13-12.44)	0.422	0.0108	0.0105
Deletions	PhastConst	UKB	0.575	(0.03-10.74)	0.64	0.0201	0.0202
Duplications	Count	ANGI	0.989	(0.95-1.03)	0.722	0.905	0.907
Duplications	Count	UKB	0.997	(0.96-1.03)	0.566	1.88	1.87
Duplications	Length	ANGI	1.01	(1-1.02)	0.12	2.23	2.12
Duplications	Length	UKB	0.999	(0.99-1)	0.568	3.91	3.99
Duplications	Triplosensitive	ANGI	1.1	(0.92-1.32)	0.154	0.0468	0.0426
Duplications	Triplosensitive	UKB	0.986	(0.8-1.2)	0.553	0.0817	0.0831
Duplications	PhyloP	ANGI	3.32	(0.34-32.76)	0.152	0.0135	0.0132
Duplications	PhyloP	UKB	3.55	(0.42-25.09)	0.114	0.0235	0.0226
Duplications	PhastConst	ANGI	2.05	(0.21-20.21)	0.268	0.0119	0.0117
Duplications	PhastConst	UKB	7.66	(0.58-80.62)	0.053	0.0186	0.0176
