# Supplementary material for: Genome-wide copy number variation association study in anorexia nervosa
Source: Mol Psychiatry. 2024 Nov 12;30(5):2009–16. doi: 10.1038/s41380-024-02811-2 (PMC12014356; doi:10.1038/s41380-024-02811-2)
Supplement: Supplementary file 4 — Supplementary Table 4 [file 41380_2024_2811_MOESM4_ESM.xlsx]

## Sheet: Table S4
Table S4. 67 Syndromic CNV associations with Anorexia Nervosa in ANGI, the UKB, and post-meta-analyses
We compiled 67 syndromic CNVs to test their potential association with AN. Of the 67 CNVs, 60 were extracted from the v11.19 DECIPHER GrCh38 database. Nine of these CNVs, like 22q11.2 deletions, link to elevated schizophrenia-risk.
Additionally, 6 schizophrenia-associated CNVs, such as NRXN1 exonic deletion, not recognised as syndromic by DECIPHER, were included. The source providing evidence of shizophrenia-risk for 15 CNVs from either Rees et al. or Marshall et al. is indicated.
To investigate whether the reciprocal counterparts of obesity-associated CNVs influence AN and BMI, we added the ~220kb 16p11.2 duplication, noting that the 22q11.2 duplication and the ~600kb 16p11.2 duplication were already part of the list as recognised by DECIPHER.
The number of haploinsufficient genes (NpHaplo) defined as pHaplo ≥ 0.86, N=2,964 genes, and the number of triplosensitive genes (NpTriplo) defined as pTriplo≥ 0.94, N=1,244 genes intersectings each CNVR are indicated. pHaplo and pTriplo are defined in Collins et al
To provide evidence that the CNVs annotated to the regions within ANGI and UKB are comparable we tested the differences in frequency of the 67 CNVs using the Fisher's Exact Test.
Firth Logistic Regression model was used for each locus that had at least one observation (independent variable) to test the association with AN status.
Stouffer's method, which employs signed Z-statistics, was used to meta-analyse the two-sided p-values from each study.
CNVR (hg38)								ANGI									UKB									Stouffer Meta-analyses		Meta-analysis
CNV	Location	Genotype	Size	NpHaplo	NpTriplo	Rees	Marshall	Cases	Controls	Control SE	Control Freq	Control Freq CI	OR	CI	Z-value	P-value	Cases	Controls	Control SE	Control Freq	Control Freq CI	OR	CI	Z-value	P-value	Z-value	P-value	OR	CI	Control Freq P-value
3q29 microduplication syndrome	3:195999964-197617792	Duplication	1.62 Mb	7	NA	NA	NA	7	2	0.00028	3.97	(-1.53-9.46)	1.4	(0.4-7.7)	0.524	0.6	5	347	4.8e-05	8.99	(8.05-9.94)	4.96	(1.86-10.54)	2.95	0.0032	2.46	0.0141	3.61	(1.73-7.53)	0.34
16p13.11 recurrent microdeletion	16:14892827-16392827	Deletion	1.5 Mb	1	NA	NA	NA	9	3	0.00034	5.95	(-0.78-12.68)	2.24	(0.69-9.09)	1.34	0.18	5	979	8.1e-05	25.4	(23.78-26.95)	1.8	(0.7-3.8)	1.28	0.2	1.85	0.0637	1.93	(0.96-3.86)	0.0026
15q13.3 microdeletion syndrome	15:30618103-32153206	Deletion	1.54 Mb	0	NA	risk	risk	0	3	0.00034	5.95	(-0.78-12.68)	0.0715	(5e-04-0.7778)	-2.19	0.0282	3	1286	9.3e-05	33.3	(31.5-35.14)	0.849	(0.238-2.084)	-0.315	0.753	-1.77	0.0761	0.646	(0.24-1.741)	9.9e-05
8p23.1 duplication syndrome	8:8242533-11907120	Duplication	3.66 Mb	NA	0	NA	NA	46	19	0.00086	37.7	(20.76-54.57)	1.35	(0.79-2.4)	1.1	0.27	7	1306	9.3e-05	33.8	(32.01-35.67)	1.74	(0.77-3.33)	1.37	0.17	1.75	0.0801	1.49	(0.96-2.3)	0.62
2q33.1 deletion syndrome	2:196060397-204342216	Deletion	8.28 Mb	12	NA	NA	NA	1	0	0	0	(0-0)	1.08	(0.06-157.6)	0.0502	0.96	2	110	2.7e-05	2.85	(2.32-3.38)	7.45	(1.54-21.65)	2.37	0.018	1.71	0.0876	5.73	(1.77-18.61)	0.41
1q21.1 TAR syndrome	1:145686997-146048497	Deletion	361.5 kb	0	NA	NA	NA	4	5	0.00044	9.91	(1.23-18.6)	0.508	(0.131-1.876)	-1.03	0.305	0	403	5.2e-05	10.4	(9.42-11.46)	0.349	(0.003-2.373)	-0.9	0.368	-1.36	0.173	0.476	(0.148-1.529)	1
22q11.2 duplication syndrome	22:19022279-21098156	Duplication	2.08 Mb	NA	4	NA	NA	8	4	0.0004	7.93	(0.16-15.7)	1.37	(0.44-4.85)	0.524	0.6	2	296	4.5e-05	7.67	(6.8-8.54)	2.77	(0.58-7.88)	1.37	0.17	1.34	0.18	1.9	(0.8-4.5)	0.8
Potocki-Lupski syndrome	17:16869758-20318836	Duplication	3.45 Mb	NA	4	NA	NA	6	1	0.0002	1.98	(-1.9-5.87)	3.06	(0.61-30.03)	1.34	0.18	1	384	5.1e-05	9.95	(8.96-10.94)	1.21	(0.14-4.35)	0.228	0.82	1.11	0.267	1.83	(0.55-6.06)	0.07
15q26 overgrowth syndrome	15:98814741-101981189	Duplication	3.17 Mb	NA	1	NA	NA	64	43	0.0013	85.2	(59.88-110.62)	1.04	(0.7-1.56)	0.215	0.83	12	2577	0.00013	66.8	(64.2-69.34)	1.5	(0.8-2.5)	1.28	0.2	1.06	0.29	1.18	(0.85-1.63)	0.12
1q21.1 recurrent microduplication	1:147061832-148411223	Duplication	1.35 Mb	NA	0	risk	risk	0	2	0.00028	3.97	(-1.53-9.46)	0.103	(0.001-1.413)	-1.68	0.0924	1	406	5.2e-05	10.5	(9.5-11.54)	1.17	(0.13-4.19)	0.189	0.85	-1.06	0.291	0.696	(0.168-2.89)	0.19
16p11.2-p12.2 microduplication syndrome	16:21500741-30188533	Duplication	8.69 Mb	NA	4	NA	NA	35	15	0.00077	29.7	(14.71-44.77)	1.48	(0.81-2.81)	1.25	0.21	4	1260	9.2e-05	32.6	(30.85-34.45)	1.06	(0.35-2.37)	0.113	0.91	0.966	0.334	1.33	(0.8-2.23)	0.9
Miller-Dieker syndrome	17:150208-2685615	Deletion	2.54 Mb	15	NA	NA	NA	7	3	0.00034	5.95	(-0.78-12.68)	1.21	(0.34-5.19)	0.292	0.77	6	1483	0.0001	38.4	(36.47-40.38)	1.57	(0.65-3.15)	1.06	0.29	0.955	0.34	1.47	(0.75-2.87)	1.4e-05
12q14 microdeletion syndrome	12:64678139-68251745	Deletion	3.57 Mb	4	NA	NA	NA	1	2	0.00028	3.97	(-1.53-9.46)	0.22	(0.02-1.66)	-1.48	0.14	0	127	2.9e-05	3.29	(2.72-3.86)	1.21	(0.01-8.37)	0.126	0.9	-0.955	0.34	0.398	(0.077-2.046)	0.68
22q11.2 deletion syndrome	22:19022279-21098156	Deletion	2.08 Mb	2	NA	risk	risk	2	0	0	0	(0-0)	3.38	(0.25-478.56)	0.86	0.39	0	85	2.4e-05	2.2	(1.7-2.7)	1.62	(0.01-11.28)	0.319	0.75	0.833	0.405	2.25	(0.29-17.78)	0.63
Renal cysts and diabetes	17:36459259-37856298	Deletion	1.4 Mb	3	NA	NA	NA	2	0	0	0	(0-0)	1.77	(0.14-244.55)	0.399	0.69	0	50	1.8e-05	1.3	(0.9-1.7)	3.03	(0.02-21.61)	0.659	0.51	0.748	0.455	2.37	(0.3-18.55)	1
PWS AS (Type 2)	15:23374765-28193120	Deletion	4.82 Mb	2	NA	NA	NA	22	22	0.00093	43.6	(25.43-61.8)	0.644	(0.351-1.182)	-1.42	0.155	2	576	6.2e-05	14.9	(13.71-16.14)	1.3	(0.3-3.7)	0.385	0.7	-0.733	0.463	0.736	(0.428-1.266)	1.6e-05
Adult-onset autosomal dominant leukodystrophy	5:126776622-126837020	Duplication	60.40 kb	NA	0	NA	NA	0	1	0.0002	1.98	(-1.9-5.87)	0.34	(0-6.38)	-0.706	0.48	0	4	5.2e-06	0.104	(0.002-0.205)	44.2	(0.32-540.35)	1.65	0.099	0.667	0.505	4.45	(0.49-40.07)	0.063
Potocki-Shaffer syndrome	11:43973250-46030899	Deletion	2.06 Mb	2	NA	NA	NA	1	0	0	0	(0-0)	0.851	(0.045-124.187)	-0.0979	0.922	0	29	1.4e-05	0.751	(0.478-1.025)	6.58	(0.05-49.4)	1.02	0.31	0.649	0.517	2.69	(0.32-22.35)	1
NF-1-microdeletion syndrome	17:30780079-31936302	Deletion	1.16 Mb	2	NA	NA	NA	0	2	0.00028	3.97	(-1.53-9.46)	0.102	(0.001-1.412)	-1.68	0.092	0	41	1.7e-05	1.06	(0.74-1.39)	3.84	(0.03-27.66)	0.772	0.44	-0.645	0.519	0.745	(0.094-5.928)	0.11
1q21.1 recurrent microdeletion	1:147061832-148411223	Deletion	1.35 Mb	0	NA	risk	NA	2	3	0.00034	5.95	(-0.78-12.68)	0.577	(0.092-3.077)	-0.651	0.515	3	435	5.4e-05	11.3	(10.21-12.33)	2.47	(0.69-6.11)	1.48	0.14	0.583	0.56	1.62	(0.67-3.96)	0.39
2p15-16.1 microdeletion sydnrome	2:59058561-61592680	Deletion	2.53 Mb	4	NA	NA	NA	1	2	0.00028	3.97	(-1.53-9.46)	0.284	(0.025-2.312)	-1.2	0.232	0	118	2.8e-05	3.06	(2.51-3.61)	1.81	(0.01-12.58)	0.385	0.7	-0.573	0.567	0.55	(0.1-2.9)	0.67
22q11.2 distal deletion syndrome	22:21562828-23380258	Deletion	1.82 Mb	0	NA	NA	NA	3	0	0	0	(0-0)	4.01	(0.35-553.17)	1.04	0.3	2	953	8e-05	24.7	(23.13-26.26)	0.857	(0.18-2.411)	-0.251	0.802	0.556	0.579	1.07	(0.34-3.39)	8.5e-06
7q11.23 duplication sydnrome	7:73330452-74728334	Duplication	1.4Mb	NA	5	NA	risk	2	1	0.0002	1.98	(-1.9-5.87)	0.874	(0.108-10.213)	-0.124	0.901	0	35	1.5e-05	0.907	(0.606-1.207)	4.89	(0.04-35.72)	0.878	0.38	0.533	0.594	1.61	(0.3-8.59)	0.37
WBS duplication	7:73330452-74728334	Duplication	1.4 Mb	NA	5	risk	NA	2	1	0.0002	1.98	(-1.9-5.87)	0.874	(0.108-10.213)	-0.124	0.901	0	35	1.5e-05	0.907	(0.606-1.207)	4.89	(0.04-35.72)	0.878	0.38	0.533	0.594	1.61	(0.3-8.59)	0.37
Cri du Chat Syndrome (5p deletion)	5:10001-12533192	Deletion	12.52 Mb	23	NA	NA	NA	15	13	0.00071	25.8	(11.78-39.77)	0.952	(0.446-2.056)	-0.127	0.899	7	2726	0.00013	70.6	(67.99-73.28)	0.825	(0.365-1.572)	-0.54	0.589	-0.472	0.637	0.883	(0.525-1.487)	2.7e-05
16p11.2 distal deletion	16:28730000-28950000	Deletion	220 kb	1	NA	risk	NA	1	0	0	0	(0-0)	1.08	(0.06-158.16)	0.0502	0.96	0	58	2e-05	1.5	(1.1-1.9)	2.54	(0.02-18.04)	0.568	0.57	0.437	0.662	1.76	(0.21-14.43)	1
Recurrent 16p12.1 microdeletion	16:21935203-22455963	Deletion	520.76 kb	0	NA	risk	NA	2	3	0.00034	5.95	(-0.78-12.68)	0.368	(0.059-1.997)	-1.17	0.24	1	268	4.2e-05	6.94	(6.11-7.78)	1.66	(0.19-5.98)	0.568	0.57	-0.429	0.668	0.802	(0.252-2.549)	1
ATR-16 syndrome	16:10001-784372	Deletion	774.37 kb	2	NA	NA	NA	0	1	0.0002	1.98	(-1.9-5.87)	0.329	(0.002-6.169)	-0.732	0.464	1	367	5e-05	9.51	(8.54-10.48)	1.12	(0.13-4.03)	0.138	0.89	-0.42	0.674	0.878	(0.209-3.689)	0.1
16p11.2 proximal deletion	16:29595531-30188534	Deletion	593 kb	0	NA	NA	risk	0	2	0.00028	3.97	(-1.53-9.46)	0.103	(0.001-1.423)	-1.68	0.0933	1	157	3.2e-05	4.07	(3.43-4.7)	2.91	(0.33-10.59)	1.1	0.27	-0.407	0.684	1.42	(0.34-5.93)	1
16p11.2-p12.2 microdeletion syndrome	16:21500741-30188533	Deletion	8.69 Mb	8	NA	NA	NA	23	15	0.00077	29.7	(14.71-44.77)	0.908	(0.472-1.795)	-0.283	0.777	4	1577	0.0001	40.9	(38.85-42.88)	0.898	(0.301-2.011)	-0.231	0.817	-0.364	0.716	0.905	(0.528-1.551)	0.26
8p23.1 deletion syndrome	8:8242533-11907120	Deletion	3.66 Mb	4	NA	NA	NA	13	9	0.00059	17.8	(6.2-29.49)	0.979	(0.415-2.401)	-0.0489	0.961	5	1316	9.4e-05	34.1	(32.26-35.94)	1.28	(0.48-2.68)	0.553	0.58	0.357	0.721	1.12	(0.61-2.05)	0.05
Charcot-Marie-Tooth Sydnrome type 1A	17:14194598-15567589	Duplication	1.37 Mb	NA	0	NA	NA	6	2	0.00028	3.97	(-1.53-9.46)	1.44	(0.35-8.09)	0.482	0.63	0	153	3.2e-05	3.96	(3.34-4.59)	0.976	(0.008-6.709)	-0.0175	0.986	0.328	0.743	1.32	(0.35-4.92)	1
PWS/AS duplication	15:22677345-28193120	Duplication	5.52 Mb	NA	2	risk	NA	52	53	0.0014	105	(76.9-133.2)	0.639	(0.43-0.949)	-2.22	0.0267	9	1594	0.0001	41.3	(39.28-43.33)	1.88	(0.92-3.37)	1.76	0.079	-0.325	0.745	0.86	(0.61-1.2)	3.8e-09
2p21 microdeletion syndrome	2:44183312-44362445	Deletion	179.13 kb	0	NA	NA	NA	3	1	0.0002	1.98	(-1.9-5.87)	0.869	(0.143-8.984)	-0.142	0.887	0	244	4e-05	6.32	(5.53-7.12)	0.663	(0.005-4.531)	-0.312	0.755	-0.321	0.748	0.796	(0.165-3.853)	0.39
16p13.11 recurrent microduplication	16:14892827-16392827	Duplication	1.5 Mb	NA	0	risk	NA	21	13	0.00071	25.8	(11.78-39.77)	0.895	(0.448-1.852)	-0.307	0.759	3	1165	8.8e-05	30.2	(28.46-31.92)	0.936	(0.263-2.299)	-0.124	0.901	-0.305	0.76	0.908	(0.506-1.628)	0.7
1p36 microdeletion syndrome	1:1001-12780116	Deletion	12.77 Mb	32	NA	NA	NA	14	10	0.00063	19.8	(7.55-32.1)	0.879	(0.386-2.071)	-0.303	0.762	11	3542	0.00015	91.8	(88.77-94.79)	0.973	(0.511-1.657)	-0.0929	0.926	-0.28	0.78	0.941	(0.584-1.515)	3.1e-10
16p11.2 distal duplication	16:28730000-28950000	Duplication	220 kb	NA	2	NA	NA	1	1	0.0002	1.98	(-1.9-5.87)	0.587	(0.043-7.941)	-0.434	0.664	0	128	2.9e-05	3.32	(2.74-3.89)	1.09	(0.01-7.54)	0.0627	0.95	-0.263	0.793	0.759	(0.127-4.549)	1
NRXN1 del	2:49918503-51225575	Deletion	1.11 Mb	1	NA	risk	risk	6	2	0.00028	3.97	(-1.53-9.46)	1.28	(0.31-7.18)	0.319	0.75	0	145	3.1e-05	3.76	(3.15-4.37)	1.05	(0.01-7.24)	0.0376	0.97	0.252	0.801	1.22	(0.33-4.55)	0.72
15q11.2 deletion	15:20500001-25500000	Deletion	5 Mb	1	NA	risk	NA	47	37	0.0012	73.4	(49.8-96.9)	0.85	(0.55-1.33)	-0.706	0.48	6	1713	0.00011	44.4	(42.29-46.48)	1.18	(0.49-2.34)	0.399	0.69	-0.217	0.828	0.922	(0.627-1.355)	0.004
Smith-Magenis sydnrome	17:16869758-20318836	Deletion	3.45 Mb	4	NA	NA	NA	1	2	0.00028	3.97	(-1.53-9.46)	0.288	(0.025-2.343)	-1.18	0.237	2	287	4.4e-05	7.44	(6.58-8.3)	3.04	(0.63-8.65)	1.48	0.14	0.207	0.836	1.62	(0.55-4.72)	0.6
Hereditary Liability to Pressure Palsies (HNPP)	17:14194598-15567589	Deletion	1.37 Mb	1	NA	NA	NA	6	4	0.0004	7.93	(0.16-15.7)	0.748	(0.218-2.806)	-0.452	0.651	1	259	4.2e-05	6.71	(5.89-7.53)	1.86	(0.21-6.69)	0.69	0.49	0.168	0.866	1.05	(0.39-2.8)	0.59
PWS AS (Type 1)	15:22677345-28193120	Deletion	5.52 Mb	2	NA	NA	NA	48	38	0.0012	75.3	(51.47-99.2)	0.843	(0.545-1.314)	-0.757	0.449	8	1831	0.00011	47.4	(45.28-49.61)	1.44	(0.67-2.66)	0.994	0.32	0.168	0.867	0.988	(0.684-1.428)	0.0072
16p11.2 microduplication syndrome	16:29595531-30188534	Duplication	593 kb	NA	3	risk	risk	3	2	0.00028	3.97	(-1.53-9.46)	1.23	(0.23-7.53)	0.24	0.81	0	160	3.3e-05	4.15	(3.5-4.79)	0.962	(0.008-6.616)	-0.0276	0.978	0.151	0.88	1.15	(0.28-4.76)	1
Cat-Eye Syndrome (Type I)	22:1-18527801	Duplication	18.53 Mb	NA	8	NA	NA	28	20	0.00088	39.7	(22.31-56.99)	0.926	(0.518-1.685)	-0.255	0.799	7	2287	0.00012	59.3	(56.84-61.68)	1.02	(0.45-1.94)	0.0502	0.96	-0.145	0.885	0.962	(0.611-1.516)	0.078
Sotos Syndrome	5:176297633-177625115	Deletion	1.33 Mb	4	NA	NA	NA	0	1	0.0002	1.98	(-1.9-5.87)	0.333	(0.002-6.237)	-0.724	0.469	0	41	1.7e-05	1.06	(0.74-1.39)	4.03	(0.03-29.12)	0.789	0.43	0.046	0.963	1.37	(0.17-11.25)	0.42
2q37 monosomy	2:239048167-239400949	Deletion	352.78 kb	1	NA	NA	NA	0	0	NA	0	NA	NA	NA	NA	NA	0	22	1.2e-05	0.57	(0.33-0.81)	10.2	(0.08-77.4)	1.17	0.24	NA	NA	NA	NA	1
3q29 microdeletion syndrome	3:195999964-197617792	Deletion	1.62 Mb	7	NA	risk	risk	0	0	NA	0	NA	NA	NA	NA	NA	2	100	2.6e-05	2.59	(2.08-3.1)	7.56	(1.56-22.05)	2.39	0.017	NA	NA	NA	NA	0.64
Wolf-Hirschhorn Syndrome	4:1567470-2108509	Deletion	541.04 kb	1	NA	NA	NA	0	0	NA	0	NA	NA	NA	NA	NA	0	27	1.3e-05	0.7	(0.4-1)	5.26	(0.04-38.57)	0.915	0.36	NA	NA	NA	NA	1
Familial Adenomatous Polyposis	5:112707504-112846239	Deletion	138.74 kb	1	NA	NA	NA	0	0	NA	0	NA	NA	NA	NA	NA	0	1	2.6e-06	0.0259	(-0.0249-0.0767)	980	(6.7-18503.4)	2.33	0.02	NA	NA	NA	NA	1
Split hand/food malformation 1	7:96688766-96709891	Deletion	21.13 kb	0	NA	NA	NA	0	0	NA	0	NA	NA	NA	NA	NA	0	0	NA	0	NA	NA	NA	NA	NA	NA	NA	NA	NA	1
Williams-Beuren Syndrome (WBS)	7:73330452-74728334	Deletion	1.4 Mb	2	NA	NA	NA	0	0	NA	0	NA	NA	NA	NA	NA	0	12	9e-06	0.311	(0.135-0.487)	16.7	(0.13-136.43)	1.37	0.17	NA	NA	NA	NA	1
8q21.11 microdeletion syndrome	8:76314229-76854003	Deletion	538.77 kb	1	NA	NA	NA	0	0	NA	0	NA	NA	NA	NA	NA	0	9	7.8e-06	0.233	(0.081-0.386)	19.8	(0.15-199.91)	1.41	0.16	NA	NA	NA	NA	1
9q subtelomeric deletion syndrome	9:137618991-137836126	Deletion	217.14 kb	1	NA	NA	NA	0	0	NA	0	NA	NA	NA	NA	NA	0	1	2.6e-06	0.0259	(-0.0249-0.0767)	571	(3.9-10765.7)	2.33	0.02	NA	NA	NA	NA	1
WAGR 11p13 deletion syndrome	11:31784791-32435541	Deletion	650.75 kb	2	NA	NA	NA	0	0	NA	0	NA	NA	NA	NA	NA	0	3	4.5e-06	0.0777	(-0.0102-0.1657)	35.9	(0.26-456.01)	1.6	0.11	NA	NA	NA	NA	1
15q24 recurrent microdeletion sydnrome	15:74120302-75680570	Deletion	1.56 Mb	1	NA	NA	NA	0	0	NA	0	NA	NA	NA	NA	NA	0	50	1.8e-05	1.3	(0.9-1.7)	3.21	(0.03-22.89)	0.69	0.49	NA	NA	NA	NA	1
Rubinstein-Taybi Syndrome	16:3725054-3880120	Deletion	155.07 kb	1	NA	NA	NA	0	0	NA	0	NA	NA	NA	NA	NA	0	3	4.5e-06	0.0777	(-0.0102-0.1657)	323	(2.4-3385)	2.17	0.03	NA	NA	NA	NA	1
Koolen de Vries syndrome	17:45627800-46217040	Deletion	589.24 kb	1	NA	NA	NA	0	0	NA	0	NA	NA	NA	NA	NA	3	481	5.7e-05	12.5	(11.35-13.58)	2.22	(0.62-5.48)	1.31	0.19	NA	NA	NA	NA	0.0037
Early-onset Alzheimer disease with cerebral amyloid angiopathy	21:25880549-26171128	Duplication	290.58 kb	NA	0	NA	NA	0	0	NA	0	NA	NA	NA	NA	NA	0	11	8.6e-06	0.285	(0.117-0.453)	8.64	(0.07-69.87)	1.13	0.26	NA	NA	NA	NA	1
Phelan Mcdermid syndrome	22:50607088-50749416	Deletion	142.33 kb	2	NA	NA	NA	0	0	NA	0	NA	NA	NA	NA	NA	0	375	5e-05	9.72	(8.73-10.7)	0.449	(0.004-3.064)	-0.651	0.515	NA	NA	NA	NA	0.018
Xq28 microduplication	X:154396222-154653579	Duplication	257.36 kb	NA	0	NA	NA	0	0	NA	0	NA	NA	NA	NA	NA	0	0	NA	0	NA	NA	NA	NA	NA	NA	NA	NA	NA	1
Xq28 (MECP2) duplication	X:154021812-154097731	Duplication	75.92 kb	NA	0	NA	NA	0	0	NA	0	NA	NA	NA	NA	NA	0	0	NA	0	NA	NA	NA	NA	NA	NA	NA	NA	NA	1
Pelizaeus-Merzbacher disease	X:103776510-103792618	Duplication	16.11 kb	NA	0	NA	NA	0	0	NA	0	NA	NA	NA	NA	NA	0	0	NA	0	NA	NA	NA	NA	NA	NA	NA	NA	NA	1
Xp11.22-linked intellectual disability	X:53374149-53656331	Duplication	282.18 kb	NA	0	NA	NA	0	1	0.0002	1.98	(-1.9-5.87)	0.332	(0.002-6.219)	-0.727	0.467	0	0	NA	0	NA	NA	NA	NA	NA	NA	NA	NA	NA	0.013
Xp11.22-p11.23 microduplication	X:48476161-52374518	Duplication	39 Mb	NA	0	NA	NA	3	3	0.00034	5.95	(-0.78-12.68)	0.838	(0.175-4.007)	-0.23	0.818	0	0	NA	0	NA	NA	NA	NA	NA	NA	NA	NA	NA	2.1e-06
Steroidsulphatase deficiency	X:6537771-8165154	Deletion	1.63 Mb	0	NA	NA	NA	10	6	0.00049	11.9	(2.38-21.41)	0.809	(0.3-2.351)	-0.407	0.684	0	0	NA	0	NA	NA	NA	NA	NA	NA	NA	NA	NA	4.6e-12
Leri-Weill dyschondrostosis 1 (SHOX)	X:499823-793142	Deletion	293.32 kb	0	NA	NA	NA	0	0	NA	0	NA	NA	NA	NA	NA	0	0	NA	0	NA	NA	NA	NA	NA	NA	NA	NA	NA	1
Leri-Weill dyschondrostosis 2 (SHOX)	X:791143-907140	Deletion	116 kb	0	NA	NA	NA	0	0	NA	0	NA	NA	NA	NA	NA	0	0	NA	0	NA	NA	NA	NA	NA	NA	NA	NA	NA	1
