# Supplementary material for: Genome-wide copy number variation association study in anorexia nervosa
Source: Mol Psychiatry. 2024 Nov 12;30(5):2009–16. doi: 10.1038/s41380-024-02811-2 (PMC12014356; doi:10.1038/s41380-024-02811-2)
Supplement: Supplementary file 5 — Supplementary Table 5 [file 41380_2024_2811_MOESM5_ESM.xlsx]

## Sheet: Table S5
Table S5. 178 Pleiotropic, dosage-sensitive CNVRs associations with AN in ANGI, the UKB, and post-meta-analyses
Given that AN is a multi-faceted disorder, we tested 178 dosage-sensitive genomic segments (77 deletions and 101 duplications) identified by Collins et al. to confer significant disease-risk across 54 complex and Mendelian traits/disorders, including 24 neurodevelopmental traits.
To provide evidence that the CNVs annotated to the regions within ANGI and UKB are comparable we tested the differences in frequency of the 178 dosage-sensitive sets of CNVs using the Chi-Square Test (Fisher's Exact Test).
Firth Logistic Regression model was used for each locus that had at least one observation (independent variable) to test the association with AN status.
Stouffer's method, which employs signed Z-statistics, was used to meta-analyse the two-sided p-values from each study.
	CNVR(hg38)				ANGI									UKB									Stouffer Meta-analysis			Meta-analysis		Control Freq
Cytoband	Start bp	End bp	Length (Mb)	Genotype	Cases	Controls	Control SE	Control Freq	Control Freq CI	OR	CI	Z-value	P-value	Cases	Controls	Control SE	Control Freq	Control Freq CI	OR	CI	Z-value	P-value	Z-value	P-value	onesided Pval	OR	CI	P-value
12p13.33	190000	1660000	1.47	Duplication	10	1	0.0002	1.98	(-1.9-5.87)	4.03	(0.91-38.01)	1.83	0.068	4	269	4.2e-05	6.97	(6.14-7.8)	4.78	(1.59-10.87)	2.62	0.0088	3.14	0.00167	0.000836	4.6	(2-10.5)	0.27
15q26.3	101160000	101570000	0.41	Duplication	26	15	0.00077	29.7	(14.71-44.77)	1.4	(0.7-2.7)	1.04	0.3	5	513	5.9e-05	13.3	(12.14-14.44)	3.46	(1.3-7.31)	2.41	0.016	2.44	0.0148	0.00742	1.95	(1.17-3.26)	0.0053
3q29	195340000	197430000	2.09	Duplication	2	0	0	0	(0-0)	3.41	(0.25-483.74)	0.86	0.39	3	201	3.7e-05	5.21	(4.49-5.93)	5.84	(1.62-14.64)	2.54	0.011	2.41	0.0161	0.00807	5.52	(2.01-15.11)	0.19
8p23.1	8040000	11960000	3.92	Duplication	6	0	0	0	(0-0)	8.1	(0.9-1073.5)	1.81	0.07	2	241	4e-05	6.24	(5.46-7.03)	3.07	(0.64-8.77)	1.48	0.14	2.32	0.0201	0.01	3.58	(1.13-11.3)	0.082
2p22.3	35540000	35900000	0.36	Deletion	23	8	0.00056	15.9	(4.88-26.84)	2.36	(1.1-5.53)	2.23	0.026	2	341	4.8e-05	8.84	(7.9-9.77)	2.05	(0.43-5.8)	1.02	0.31	2.29	0.0219	0.011	2.26	(1.16-4.42)	0.096
22q11.21	18560000	21540000	2.98	Duplication	8	2	0.00028	3.97	(-1.53-9.46)	2.59	(0.7-13.91)	1.41	0.16	2	258	4.2e-05	6.69	(5.87-7.5)	3.34	(0.7-9.51)	1.6	0.11	2.12	0.0337	0.0169	2.99	(1.17-7.67)	0.78
7q11.23	72660000	74230000	1.57	Duplication	2	0	0	0	(0-0)	4.96	(0.4-683.96)	1.2	0.23	4	539	6e-05	14	(13-15)	2.61	(0.87-5.89)	1.74	0.081	2.08	0.0373	0.0186	2.76	(1.13-6.73)	0.0017
15q24.2-q24.3	76009916	78151252	2.14134	Deletion	1	0	0	0	(0-0)	15.4	(0.78-2300.86)	1.81	0.071	0	31	1.4e-05	0.803	(0.52-1.086)	4.17	(0.03-30.31)	0.806	0.42	1.85	0.0648	0.0324	7.29	(0.87-60.98)	1
3q29	195680000	197390000	1.71	Deletion	1	0	0	0	(0-0)	1.17	(0.06-171.16)	0.1	0.92	1	28	1.4e-05	0.726	(0.457-0.994)	14	(2-55)	2.17	0.03	1.61	0.108	0.0542	8.25	(1.88-36.2)	1
11q24.2-q25	124670000	135000000	10.33	Deletion	2	1	0.0002	1.98	(-1.9-5.87)	0.771	(0.09-9.359)	-0.233	0.816	3	190	3.6e-05	4.92	(4.22-5.62)	5.11	(1.42-12.8)	2.39	0.017	1.52	0.128	0.0639	3.49	(1.35-9.05)	0.53
3p25.2	12550000	12900000	0.35	Duplication	3	0	0	0	(0-0)	5.31	(0.48-722.35)	1.31	0.19	0	42	1.7e-05	1.09	(0.76-1.42)	4.04	(0.03-29.23)	0.789	0.43	1.48	0.138	0.0688	4.59	(0.59-35.45)	1
8p23.1-p23.3	110000	6830000	6.72	Deletion	21	8	0.00056	15.9	(4.88-26.84)	1.82	(0.84-4.34)	1.51	0.13	4	1041	8.3e-05	27	(25-29)	1.34	(0.45-3)	0.583	0.56	1.48	0.138	0.0691	1.59	(0.86-2.94)	0.17
15q21.3	54900000	55620000	0.72	Deletion	1	1	0.0002	1.98	(-1.9-5.87)	0.696	(0.048-10.098)	-0.283	0.777	1	29	1.4e-05	0.751	(0.478-1.025)	15.8	(1.75-61.69)	2.33	0.02	1.44	0.149	0.0743	5.75	(1.47-22.49)	0.32
14q21.3	48220000	49010000	0.79	Deletion	20	8	0.00056	15.9	(4.88-26.84)	1.32	(0.6-3.18)	0.674	0.5	1	133	3e-05	3.45	(2.86-4.03)	3.1	(0.4-11.3)	1.28	0.2	1.38	0.167	0.0833	1.57	(0.76-3.28)	0.00053
5p15.31	7770000	8720000	0.95	Duplication	1	1	0.0002	1.98	(-1.9-5.87)	0.586	(0.043-7.956)	-0.434	0.664	1	28	1.4e-05	0.726	(0.457-0.994)	17.3	(1.88-70.87)	2.37	0.018	1.37	0.172	0.086	5.42	(1.38-21.35)	0.31
3p12.2	80220000	80810000	0.59	Duplication	2	0	0	0	(0-0)	4.98	(0.41-687.56)	1.2	0.23	0	45	1.7e-05	1.17	(0.83-1.51)	3.49	(0.03-24.84)	0.722	0.47	1.36	0.174	0.087	4.11	(0.53-32.14)	1
2p16.3	50750000	51000000	0.25	Deletion	13	4	0.0004	7.93	(0.16-15.7)	2.01	(0.72-6.77)	1.31	0.19	1	261	4.2e-05	6.76	(5.94-7.58)	1.68	(0.19-6.07)	0.583	0.56	1.34	0.181	0.0903	1.9	(0.8-4.7)	0.59
5p15.2	11280000	13510000	2.23	Deletion	6	2	0.00028	3.97	(-1.53-9.46)	1.45	(0.35-8.2)	0.496	0.62	2	292	4.4e-05	7.57	(6.7-8.43)	2.81	(0.59-7.98)	1.37	0.17	1.32	0.187	0.0933	2.14	(0.82-5.6)	0.6
16p12.2	21860000	22500000	0.64	Duplication	1	1	0.0002	1.98	(-1.9-5.87)	1.01	(0.08-12.39)	0	1	2	163	3.3e-05	4.22	(3.58-4.87)	4.27	(0.89-12.27)	1.84	0.066	1.3	0.194	0.0968	3.04	(1.01-9.12)	0.73
8p23.1	8070000	11380000	3.31	Deletion	4	1	0.0002	1.98	(-1.9-5.87)	3.49	(0.57-37.82)	1.34	0.18	1	281	4.3e-05	7.28	(6.43-8.13)	1.56	(0.18-5.6)	0.496	0.62	1.3	0.194	0.097	2.16	(0.63-7.46)	0.28
6q27	168120000	168700000	0.58	Duplication	1	0	0	0	(0-0)	3.01	(0.16-439.26)	0.722	0.47	0	13	9.3e-06	0.337	(0.154-0.52)	8.46	(0.07-69.32)	1.1	0.27	1.29	0.197	0.0984	5.35	(0.63-45.14)	1
16p13.3	960000	1600000	0.64	Duplication	2	0	0	0	(0-0)	4.72	(0.38-651)	1.15	0.25	0	53	1.9e-05	1.37	(1-1.74)	3.16	(0.02-22.48)	0.674	0.5	1.29	0.197	0.0985	3.8	(0.5-29.7)	1
8q21.3	87090000	87290000	0.2	Duplication	1	0	0	0	(0-0)	1.06	(0.06-154.39)	0.0376	0.97	0	5	5.8e-06	0.13	(0.02-0.24)	54.2	(0.4-546.14)	1.72	0.086	1.24	0.215	0.107	8.89	(1.01-77.79)	1
22q11.21	18820000	21540000	2.72	Deletion	2	0	0	0	(0-0)	3.38	(0.25-478.56)	0.86	0.39	0	37	1.6e-05	0.959	(0.65-1.268)	4.3	(0-31.7)	0.842	0.4	1.2	0.229	0.114	3.86	(0.48-30.75)	1
17p13.3	130000	1900000	1.77	Deletion	2	0	0	0	(0-0)	5.04	(0.41-695.73)	1.23	0.22	0	71	2.2e-05	1.84	(1.41-2.27)	1.94	(0.02-13.57)	0.426	0.67	1.17	0.243	0.121	3	(0-20)	1
17p11.2	16720000	20300000	3.58	Duplication	3	0	0	0	(0-0)	5.55	(0.51-755.89)	1.34	0.18	0	119	2.8e-05	3.08	(2.53-3.64)	1.58	(0.01-10.9)	0.292	0.77	1.15	0.248	0.124	2.83	(0.37-21.66)	0.41
15q26.3	98860000	100730000	1.87	Duplication	8	4	0.0004	7.93	(0.16-15.7)	1.09	(0.34-3.9)	0.138	0.89	2	266	4.2e-05	6.89	(6.06-7.72)	3.05	(0.64-8.67)	1.48	0.14	1.14	0.254	0.127	1.76	(0.75-4.16)	0.78
4q35.1-q35.2	185760000	190810000	5.05	Deletion	14	6	0.00049	11.9	(2.38-21.41)	1.26	(0.5-3.51)	0.482	0.63	4	708	6.9e-05	18.3	(17-19.7)	1.81	(0.6-4.07)	1.13	0.26	1.14	0.255	0.128	1.52	(0.78-2.95)	0.4
5p15.33	20000	760000	0.74	Duplication	10	5	0.00044	9.91	(1.23-18.6)	1.15	(0.41-3.61)	0.266	0.79	2	271	4.3e-05	7.02	(6.19-7.86)	2.72	(0.57-7.74)	1.34	0.18	1.14	0.256	0.128	1.65	(0.74-3.72)	0.41
15q11.2	22740000	23310000	0.57	Deletion	26	16	0.00079	31.7	(16.2-47.24)	1.13	(0.6-2.18)	0.372	0.71	6	1219	9e-05	31.6	(29.82-33.36)	1.69	(0.7-3.36)	1.23	0.22	1.13	0.258	0.129	1.33	(0.81-2.17)	0.9
9q32-q33.1	115650000	118190000	2.54	Duplication	5	1	0.0002	1.98	(-1.9-5.87)	2.83	(0.54-28.02)	1.2	0.23	0	88	2.4e-05	2.28	(1.8-2.76)	1.7	(0-11.9)	0.385	0.7	1.12	0.262	0.131	2.42	(0.52-11.19)	1
6q26-q27	163180000	165180000	2	Deletion	1	0	0	0	(0-0)	1.03	(0.05-150.55)	0.0251	0.98	0	10	8.2e-06	0.259	(0.099-0.42)	21.3	(0.16-182.32)	1.44	0.15	1.04	0.3	0.15	5.5	(0.6-46.8)	1
17q12	34730000	36280000	1.55	Duplication	1	0	0	0	(0-0)	1.08	(0.06-157.92)	0.0502	0.96	0	11	8.6e-06	0.285	(0.117-0.453)	19.6	(0.15-182.76)	1.41	0.16	1.03	0.303	0.152	5.26	(0.61-45.45)	1
18q22.2-q23	68280000	78070000	9.79	Deletion	8	5	0.00044	9.91	(1.23-18.6)	1.26	(0.43-4.01)	0.412	0.68	2	370	5e-05	9.59	(8.61-10.56)	2.07	(0.43-5.86)	1.02	0.31	1.01	0.313	0.156	1.56	(0.69-3.55)	0.82
8p11.1-p11.21	42860000	43480000	0.62	Duplication	10	3	0.00034	5.95	(-0.78-12.68)	1.95	(0.61-7.93)	1.1	0.27	1	375	5e-05	9.72	(8.73-10.7)	1.17	(0.13-4.18)	0.189	0.85	0.914	0.361	0.18	1.61	(0.6-4.29)	0.64
7q36.3	155910000	159130000	3.22	Deletion	1	0	0	0	(0-0)	3.05	(0.16-445.7)	0.739	0.46	0	74	2.2e-05	1.92	(1.48-2.35)	2.41	(0.02-16.98)	0.539	0.59	0.903	0.366	0.183	2.67	(0.33-21.89)	1
9p24.2-p24.3	300000	3480000	3.18	Duplication	22	14	0.00074	27.8	(13.24-42.27)	1.21	(0.62-2.45)	0.553	0.58	4	921	7.9e-05	23.9	(22.33-25.4)	1.42	(0.47-3.18)	0.69	0.49	0.879	0.379	0.19	1.28	(0.74-2.22)	0.56
11p11.2	43994800	46054800	2.06	Deletion	1	0	0	0	(0-0)	0.851	(0.045-124.187)	-0.0979	0.922	0	8	7.3e-06	0.207	(0.064-0.351)	15.4	(0.11-151.84)	1.31	0.19	0.857	0.391	0.196	4.09	(0.47-35.68)	1
2q13	111392192	113104743	1.71255	Duplication	1	1	0.0002	1.98	(-1.9-5.87)	1	(0-10)	0	1	1	146	3.1e-05	3.78	(3.17-4.4)	3.27	(0.37-11.9)	1.2	0.23	0.849	0.396	0.198	2.19	(0.59-8.17)	1
1q43-q44	242980000	249250000	6.27	Deletion	11	3	0.00034	5.95	(-0.78-12.68)	1.8	(0.6-7.3)	1.04	0.3	1	404	5.2e-05	10.5	(9.45-11.49)	1.15	(0.13-4.13)	0.164	0.87	0.849	0.396	0.198	1.53	(0.58-4.05)	0.5
15q13.1-q13.2	30000000	30450000	0.45	Deletion	2	0	0	0	(0-0)	1.73	(0.14-239.29)	0.372	0.71	2	421	5.3e-05	10.9	(9.87-11.95)	1.75	(0.37-4.94)	0.806	0.42	0.833	0.405	0.202	1.74	(0.55-5.53)	0.008
17p13.3	1247833	2588909	1.34108	Duplication	1	1	0.0002	1.98	(-1.9-5.87)	0.597	(0.044-8.09)	-0.421	0.674	1	88	2.4e-05	2.28	(1.8-2.76)	5.28	(0.6-19.54)	1.6	0.11	0.833	0.405	0.203	2.6	(0.7-9.9)	1
2q13	110740000	111070000	0.33	Duplication	1	0	0	0	(0-0)	3.1	(0.2-451.8)	0.674	0.5	0	61	2e-05	1.58	(1.18-1.98)	2.17	(0.02-15.33)	0.482	0.63	0.818	0.414	0.207	2.53	(0.31-20.73)	1
2q13	110720000	110950000	0.23	Deletion	0	1	0.0002	1.98	(-1.9-5.87)	0.336	(0.002-6.297)	-0.718	0.473	1	65	2.1e-05	1.68	(1.27-2.09)	7.54	(0.85-28.35)	1.85	0.065	0.797	0.425	0.213	3.96	(0.92-16.98)	0.58
4q31.3	151270000	152910000	1.64	Duplication	1	0	0	0	(0-0)	1.07	(0.06-155.95)	0.0376	0.97	0	23	1.2e-05	0.596	(0.352-0.84)	7.93	(0.06-60.09)	1.08	0.28	0.79	0.429	0.215	3.3	(0.4-27.4)	1
16p13.11	15400000	16420000	1.02	Deletion	5	2	0.00028	3.97	(-1.53-9.46)	2.23	(0.54-12.43)	1.1	0.27	0	141	3.1e-05	3.65	(3.05-4.26)	1.01	(0.01-6.93)	0	1	0.78	0.435	0.218	1.87	(0.5-6.98)	0.71
12q24.33	132190000	132690000	0.5	Duplication	2	0	0	0	(0-0)	1.86	(0.15-256.42)	0.426	0.67	0	58	2e-05	1.5	(1.1-1.9)	2.94	(0.02-20.8)	0.643	0.52	0.756	0.45	0.225	2.38	(0.3-18.61)	1
4q35.1	183970000	186710000	2.74	Duplication	8	3	0.00034	5.95	(-0.78-12.68)	1.35	(0.4-5.64)	0.468	0.64	1	254	4.1e-05	6.58	(5.77-7.39)	1.72	(0.2-6.18)	0.598	0.55	0.753	0.451	0.226	1.48	(0.54-4.03)	1
5q35.2-q35.3	175728978	177047794	1.31882	Deletion	1	1	0.0002	1.98	(-1.9-5.87)	1.15	(0.09-14.29)	0.126	0.9	0	31	1.4e-05	0.803	(0.52-1.086)	5.18	(0.04-38.11)	0.915	0.36	0.736	0.462	0.231	2.08	(0.36-12.19)	0.34
7p22.3	830000	2770000	1.94	Duplication	3	0	0	0	(0-0)	4.14	(0.37-570.79)	1.06	0.29	0	161	3.3e-05	4.17	(3.53-4.82)	0.897	(0.007-6.157)	-0.0778	0.938	0.693	0.488	0.244	1.81	(0.24-13.96)	0.28
22q11.22-q11.23	23210000	25090000	1.88	Duplication	4	2	0.00028	3.97	(-1.53-9.46)	1.54	(0.33-8.96)	0.553	0.58	1	325	4.7e-05	8.42	(7.51-9.34)	1.41	(0.16-5.05)	0.399	0.69	0.673	0.501	0.25	1.47	(0.48-4.52)	0.45
18p11.23-p11.32	260000	8190000	7.93	Duplication	17	8	0.00056	15.9	(4.88-26.84)	1.41	(0.62-3.44)	0.824	0.41	2	695	6.8e-05	18	(17-19)	1.06	(0.22-2.98)	0.0878	0.93	0.645	0.519	0.26	1.29	(0.64-2.59)	0.87
22q11.21-q11.23	21917116	23649112	1.732	Deletion	3	0	0	0	(0-0)	4.01	(0.35-553.17)	1.04	0.3	2	920	7.8e-05	23.8	(22.3-25.38)	0.88	(0.18-2.48)	-0.202	0.84	0.59	0.555	0.278	1.1	(0.3-3.5)	1.2e-05
1q43	240340000	242770000	2.43	Deletion	1	0	0	0	(0-0)	1.06	(0.06-154.69)	0.0376	0.97	0	40	1.6e-05	1.04	(0.72-1.36)	3.88	(0.03-28)	0.772	0.44	0.573	0.567	0.283	2.21	(0.27-18.2)	1
4p16.3	0	3380000	3.38	Deletion	2	0	0	0	(0-0)	1.74	(0.14-240.23)	0.385	0.7	0	76	2.3e-05	1.97	(1.53-2.41)	1.91	(0.02-13.35)	0.412	0.68	0.564	0.573	0.286	1.83	(0.23-14.27)	1
14q32.33	104700000	105030000	0.33	Duplication	2	3	0.00034	5.95	(-0.78-12.68)	0.711	(0.118-3.653)	-0.415	0.678	0	20	1.2e-05	0.518	(0.291-0.745)	9.32	(0.07-72.73)	1.15	0.25	0.52	0.603	0.302	1.34	(0.33-5.49)	0.0031
18p11.31-p11.32	70000	6850000	6.78	Deletion	37	20	0.00088	39.7	(22.31-56.99)	1.24	(0.72-2.21)	0.772	0.44	1	472	5.6e-05	12.2	(11.13-13.33)	0.955	(0.109-3.416)	-0.0564	0.955	0.506	0.613	0.306	1.21	(0.71-2.05)	9.4e-06
5p15.1	15210000	15950000	0.74	Duplication	0	1	0.0002	1.98	(-1.9-5.87)	0.192	(0.001-3.609)	-1.11	0.269	1	65	2.1e-05	1.68	(1.27-2.09)	7.2	(0.8-26.9)	1.81	0.07	0.5	0.617	0.309	3.41	(0.8-14.61)	0.58
17p13.3	550000	820000	0.27	Duplication	1	0	0	0	(0-0)	2.96	(0.16-432.07)	0.706	0.48	0	149	3.2e-05	3.86	(3.24-4.48)	0.972	(0.008-6.68)	-0.0201	0.984	0.485	0.627	0.314	1.57	(0.19-12.79)	0.27
7q36.1	151650000	152110000	0.46	Duplication	1	0	0	0	(0-0)	1.06	(0.06-154.03)	0.0376	0.97	0	60	2e-05	1.55	(1.16-1.95)	2.85	(0.02-20.12)	0.628	0.53	0.471	0.638	0.319	1.86	(0.23-15.22)	1
10p15.2-p15.3	2110000	3500000	1.39	Duplication	4	6	0.00049	11.9	(2.38-21.41)	0.48	(0.12-1.71)	-1.13	0.26	2	190	3.6e-05	4.92	(4.22-5.62)	4.05	(0.84-11.59)	1.79	0.074	0.467	0.641	0.32	1.41	(0.58-3.43)	0.043
18q22.1-q22.2	65710000	67290000	1.58	Deletion	5	8	0.00056	15.9	(4.88-26.84)	0.586	(0.185-1.704)	-0.978	0.328	1	87	2.4e-05	2.25	(1.78-2.73)	5.28	(0.6-19.46)	1.6	0.11	0.438	0.661	0.331	1.15	(0.47-2.84)	3.4e-05
6p22.3	17640000	18060000	0.42	Duplication	1	0	0	0	(0-0)	1.06	(0.06-154.17)	0.0376	0.97	0	67	2.1e-05	1.74	(1.32-2.15)	2.51	(0.02-17.71)	0.568	0.57	0.428	0.668	0.334	1.73	(0.21-14.15)	1
16p11.2	28800000	29130000	0.33	Deletion	1	0	0	0	(0-0)	1.08	(0.06-158.16)	0.0502	0.96	0	59	2e-05	1.53	(1.14-1.92)	2.45	(0.02-17.39)	0.553	0.58	0.427	0.67	0.335	1.72	(0.21-14.14)	1
10p15.3	530000	960000	0.43	Duplication	1	1	0.0002	1.98	(-1.9-5.87)	0.353	(0.029-4.352)	-0.882	0.378	1	135	3e-05	3.5	(2.9-4.1)	3.82	(0.43-13.93)	1.34	0.18	0.325	0.745	0.373	1.71	(0.46-6.37)	1
22q13.31	47250000	47760000	0.51	Duplication	2	1	0.0002	1.98	(-1.9-5.87)	0.586	(0.078-6.41)	-0.503	0.615	0	25	1.3e-05	0.648	(0.394-0.902)	5.65	(0.04-42.19)	0.954	0.34	0.319	0.75	0.375	1.27	(0.24-6.57)	0.29
16p13.2	8720000	9300000	0.58	Duplication	3	0	0	0	(0-0)	2.48	(0.24-332.94)	0.674	0.5	0	198	3.6e-05	5.13	(4.42-5.84)	0.735	(0.006-5.034)	-0.229	0.819	0.315	0.753	0.376	1.3	(0.2-9.8)	0.19
17p11.2	16720000	20300000	3.58	Deletion	0	2	0.00028	3.97	(-1.53-9.46)	0.107	(0.001-1.46)	-1.66	0.0975	1	37	1.6e-05	0.959	(0.65-1.268)	11.1	(1.23-43.01)	2.1	0.036	0.311	0.756	0.378	3.93	(0.91-16.87)	0.09
4q34.3-q35.1	177900000	183740000	5.84	Deletion	4	2	0.00028	3.97	(-1.53-9.46)	0.921	(0.194-5.535)	-0.0992	0.921	1	305	4.5e-05	7.9	(7-8.8)	1.59	(0.18-5.7)	0.524	0.6	0.301	0.764	0.382	1.21	(0.39-3.73)	0.45
19p12	23700000	24220000	0.52	Duplication	4	2	0.00028	3.97	(-1.53-9.46)	0.997	(0.205-6.151)	-0.00376	0.997	0	83	2.4e-05	2.15	(1.69-2.61)	1.98	(0.02-13.84)	0.426	0.67	0.299	0.765	0.383	1.18	(0.29-4.78)	0.3
1p11.2-p12	119360000	120990000	1.63	Duplication	1	1	0.0002	1.98	(-1.9-5.87)	0.584	(0.043-7.866)	-0.44	0.66	0	26	1.3e-05	0.674	(0.415-0.933)	4.72	(0.04-35.21)	0.86	0.39	0.297	0.767	0.383	1.37	(0.23-8.26)	0.3
4q28.3	134820000	135290000	0.47	Deletion	0	1	0.0002	1.98	(-1.9-5.87)	0.329	(0.002-6.164)	-0.732	0.464	0	13	9.3e-06	0.337	(0.154-0.52)	9.73	(0.07-79.67)	1.15	0.25	0.296	0.768	0.384	2.16	(0.26-18.25)	0.17
2p21	46200000	47350000	1.15	Duplication	0	1	0.0002	1.98	(-1.9-5.87)	0.329	(0.002-6.166)	-0.732	0.464	0	15	1e-05	0.389	(0.192-0.585)	9.13	(0.07-72.66)	1.15	0.25	0.296	0.768	0.384	2.1	(0.3-17.6)	0.19
16q24.2-q24.3	87790000	90210000	2.42	Duplication	6	6	0.00049	11.9	(2.38-21.41)	0.851	(0.273-2.638)	-0.286	0.775	1	207	3.7e-05	5.36	(4.63-6.09)	1.84	(0.21-6.65)	0.674	0.5	0.275	0.783	0.392	1.09	(0.44-2.71)	0.059
7p22.1	5830000	6720000	0.89	Duplication	2	2	0.00028	3.97	(-1.53-9.46)	0.784	(0.114-5.278)	-0.264	0.792	0	53	1.9e-05	1.37	(1-1.74)	2.71	(0.02-19.18)	0.598	0.55	0.236	0.813	0.407	1.13	(0.25-5.09)	0.16
11q24.2-q24.3	127760000	128930000	1.17	Duplication	1	1	0.0002	1.98	(-1.9-5.87)	0.593	(0.044-8.008)	-0.426	0.67	0	38	1.6e-05	0.985	(0.672-1.298)	3.63	(0.03-26.14)	0.755	0.45	0.233	0.816	0.408	1.25	(0.21-7.51)	0.4
16p11.2	29560000	30270000	0.71	Duplication	2	1	0.0002	1.98	(-1.9-5.87)	1.36	(0.17-15.4)	0.292	0.77	0	158	3.3e-05	4.09	(3.46-4.73)	0.959	(0.008-6.591)	-0.0301	0.976	0.185	0.853	0.426	1.2	(0.2-6.3)	0.73
14q32.31-q32.33	102300000	104310000	2.01	Duplication	1	0	0	0	(0-0)	1.05	(0.06-153.36)	0.0251	0.98	0	124	2.9e-05	3.21	(2.65-3.78)	1.36	(0.01-9.43)	0.202	0.84	0.16	0.872	0.436	1.22	(0.15-9.95)	0.42
19p12	20730000	21090000	0.36	Duplication	6	5	0.00044	9.91	(1.23-18.6)	0.553	(0.17-1.867)	-0.98	0.327	1	138	3e-05	3.58	(2.98-4.17)	3.29	(0.37-11.99)	1.2	0.23	0.156	0.876	0.438	1.02	(0.4-2.62)	0.039
2q12.2-q12.3	106830000	107940000	1.11	Duplication	2	2	0.00028	3.97	(-1.53-9.46)	0.779	(0.114-5.243)	-0.27	0.787	0	65	2.1e-05	1.68	(1.27-2.09)	2.19	(0.02-15.41)	0.482	0.63	0.15	0.881	0.441	1.05	(0.23-4.76)	0.21
1q44	245730000	246050000	0.32	Duplication	1	0	0	0	(0-0)	1.03	(0.05-150.39)	0.0125	0.99	0	126	2.9e-05	3.26	(2.69-3.83)	1.26	(0.01-8.74)	0.164	0.87	0.125	0.901	0.45	1.16	(0.14-9.44)	0.42
6p25.1-p25.3	202273	6055001	5.85273	Duplication	20	12	0.00069	23.8	(10.35-37.24)	1.1	(0.5-2.3)	0.253	0.8	2	841	7.5e-05	21.8	(20.32-23.26)	0.941	(0.198-2.652)	-0.0967	0.923	0.111	0.912	0.456	1.06	(0.57-1.98)	0.76
11q24.1	122370000	123730000	1.36	Duplication	2	1	0.0002	1.98	(-1.9-5.87)	0.89	(0.11-10.32)	-0.113	0.91	0	82	2.3e-05	2.12	(1.66-2.58)	1.44	(0.01-10.04)	0.24	0.81	0.0901	0.928	0.464	1.06	(0.2-5.59)	1
2q37.3	239705243	242471327	2.76608	Duplication	1	0	0	0	(0-0)	1.05	(0.06-153.63)	0.0376	0.97	0	147	3.1e-05	3.81	(3.19-4.42)	1.13	(0.01-7.76)	0.0878	0.93	0.0887	0.929	0.465	1.09	(0.13-8.92)	0.27
3p26.2-p26.3	10000	3990000	3.98	Deletion	22	21	0.00091	41.6	(23.86-59.4)	0.665	(0.36-1.234)	-1.3	0.194	5	850	7.5e-05	22	(21-24)	1.97	(0.74-4.14)	1.41	0.16	0.0751	0.94	0.47	0.968	(0.59-1.588)	0.0064
17p12	14030000	15570000	1.54	Duplication	7	4	0.0004	7.93	(0.16-15.7)	1.08	(0.33-3.92)	0.113	0.91	0	149	3.2e-05	3.86	(3.24-4.48)	0.981	(0.008-6.754)	-0.0138	0.989	0.0702	0.944	0.472	1.06	(0.35-3.2)	0.14
17p12	14000000	15540000	1.54	Deletion	5	4	0.0004	7.93	(0.16-15.7)	0.618	(0.168-2.406)	-0.719	0.472	1	255	4.1e-05	6.61	(5.8-7.42)	1.9	(0.2-6.9)	0.674	0.5	-0.0316	0.975	0.513	0.958	(0.351-2.617)	0.58
2q13	111320000	113190000	1.87	Deletion	0	1	0.0002	1.98	(-1.9-5.87)	0.336	(0.002-6.297)	-0.718	0.473	0	55	1.9e-05	1.43	(1.05-1.8)	2.76	(0.02-19.7)	0.613	0.54	-0.0741	0.941	0.53	1.11	(0.14-9.12)	0.52
16p13.11	14980000	16420000	1.44	Duplication	17	10	0.00063	19.8	(7.55-32.1)	0.937	(0.431-2.135)	-0.16	0.873	3	1063	8.4e-05	27.5	(25.89-29.2)	1.03	(0.29-2.52)	0.0502	0.96	-0.0776	0.938	0.531	0.968	(0.515-1.821)	0.34
1p36.32-p36.33	1690000	5380000	3.69	Duplication	6	3	0.00034	5.95	(-0.78-12.68)	1.24	(0.33-5.37)	0.319	0.75	0	324	4.7e-05	8.4	(7.5-9.3)	0.53	(0-3.61)	-0.496	0.62	-0.125	0.9	0.55	1.05	(0.32-3.52)	0.8
6p25.3	1580000	2190000	0.61	Deletion	0	2	0.00028	3.97	(-1.53-9.46)	0.192	(0.001-2.363)	-1.24	0.215	0	29	1.4e-05	0.751	(0.478-1.025)	5.38	(0.04-40.3)	0.935	0.35	-0.216	0.829	0.585	1.15	(0.15-9.08)	0.06
5q23.1	119130000	120120000	0.99	Duplication	0	1	0.0002	1.98	(-1.9-5.87)	0.328	(0.002-6.142)	-0.736	0.462	0	79	2.3e-05	2.05	(1.6-2.5)	1.96	(0.02-13.68)	0.426	0.67	-0.219	0.827	0.587	0.906	(0.111-7.409)	1
2p25.3	1320000	3830000	2.51	Duplication	5	7	0.00052	13.9	(3.6-24.15)	0.6	(0.2-1.8)	-0.842	0.4	1	285	4.4e-05	7.38	(6.53-8.24)	1.59	(0.18-5.73)	0.524	0.6	-0.224	0.823	0.589	0.828	(0.329-2.083)	0.11
4q35.1-q35.2	186900000	187230000	0.33	Duplication	2	4	0.0004	7.93	(0.16-15.7)	0.23	(0.04-1.07)	-1.88	0.06	1	103	2.6e-05	2.67	(2.15-3.18)	4.69	(0.53-17.21)	1.51	0.13	-0.259	0.795	0.602	0.985	(0.319-3.038)	0.05
16p11.2	29560000	30270000	0.71	Deletion	0	2	0.00028	3.97	(-1.53-9.46)	0.103	(0.001-1.423)	-1.68	0.0933	1	116	2.8e-05	3.01	(2.46-3.55)	3.76	(0.43-13.78)	1.31	0.19	-0.26	0.795	0.603	1.73	(0.41-7.24)	0.67
1q21.1-q21.2	146440000	147920000	1.48	Deletion	2	3	0.00034	5.95	(-0.78-12.68)	0.577	(0.092-3.077)	-0.651	0.515	0	118	2.8e-05	3.06	(2.51-3.61)	1.47	(0.01-10.18)	0.253	0.8	-0.281	0.779	0.611	0.737	(0.177-3.067)	0.21
16p11.2	28720000	29140000	0.42	Duplication	1	1	0.0002	1.98	(-1.9-5.87)	0.587	(0.043-7.941)	-0.434	0.664	0	139	3.1e-05	3.6	(3-4.2)	1.02	(0.01-7.04)	0.0125	0.99	-0.298	0.765	0.617	0.739	(0.123-4.425)	1
1q44	247740000	248740000	1	Duplication	17	18	0.00084	35.7	(19.23-52.14)	0.74	(0.37-1.46)	-0.878	0.38	2	575	6.2e-05	14.9	(13.68-16.12)	1.32	(0.28-3.73)	0.426	0.67	-0.319	0.749	0.625	0.844	(0.467-1.525)	0.0013
2p25.3	90000	780000	0.69	Duplication	5	3	0.00034	5.95	(-0.78-12.68)	0.849	(0.215-3.835)	-0.229	0.819	0	219	3.8e-05	5.67	(4.92-6.43)	0.721	(0.006-4.936)	-0.244	0.807	-0.335	0.738	0.631	0.822	(0.238-2.838)	0.77
2p16.3	51050000	51410000	0.36	Deletion	0	2	0.00028	3.97	(-1.53-9.46)	0.103	(0.001-1.419)	-1.68	0.0928	1	122	2.9e-05	3.16	(2.6-3.72)	3.23	(0.37-11.77)	1.2	0.23	-0.34	0.734	0.633	1.53	(0.37-6.43)	0.68
16p12.2	21870000	22500000	0.63	Deletion	2	3	0.00034	5.95	(-0.78-12.68)	0.368	(0.059-1.997)	-1.17	0.24	1	234	4e-05	6.06	(5.29-6.84)	1.88	(0.21-6.77)	0.69	0.49	-0.343	0.732	0.634	0.854	(0.268-2.716)	1
15q11.2-q13.1	23610000	28620000	5.01	Deletion	21	20	0.00088	39.7	(22.31-56.99)	0.683	(0.364-1.282)	-1.19	0.233	0	43	1.7e-05	1.11	(0.78-1.45)	3.36	(0.03-24.24)	0.706	0.48	-0.344	0.731	0.635	0.736	(0.4-1.353)	1.2e-22
16p13.3	10000	4190000	4.18	Duplication	4	3	0.00034	5.95	(-0.78-12.68)	0.959	(0.224-4.417)	-0.0577	0.954	0	283	4.4e-05	7.33	(6.48-8.19)	0.548	(0.004-3.743)	-0.47	0.638	-0.373	0.709	0.646	0.853	(0.239-3.039)	1
1q21.1	145290000	145720000	0.43	Deletion	3	2	0.00028	3.97	(-1.53-9.46)	0.768	(0.14-4.882)	-0.303	0.762	0	191	3.6e-05	4.95	(4.25-5.65)	0.735	(0.006-5.034)	-0.229	0.819	-0.376	0.707	0.647	0.759	(0.181-3.186)	1
11q24.2	125350000	127410000	2.06	Duplication	0	1	0.0002	1.98	(-1.9-5.87)	0.118	(0.001-2.22)	-1.44	0.15	0	38	1.6e-05	0.985	(0.672-1.298)	4.75	(0.04-34.62)	0.878	0.38	-0.397	0.691	0.654	0.954	(0.116-7.871)	0.4
8p23.2	2520000	2820000	0.3	Duplication	54	33	0.0011	65.4	(43.18-87.67)	0.927	(0.597-1.46)	-0.333	0.739	8	2908	0.00014	75.4	(72.62-78.08)	0.899	(0.42-1.654)	-0.313	0.754	-0.457	0.648	0.676	0.918	(0.633-1.332)	0.46
10q22.3-q23.2	81960020	88800020	6.84	Duplication	2	3	0.00034	5.95	(-0.78-12.68)	0.708	(0.118-3.64)	-0.419	0.675	0	223	3.9e-05	5.78	(5.02-6.54)	0.736	(0.006-5.035)	-0.228	0.82	-0.457	0.647	0.676	0.715	(0.176-2.905)	0.77
11q25	134160000	134910000	0.75	Duplication	51	44	0.0013	87.2	(61.57-112.9)	0.762	(0.503-1.157)	-1.28	0.201	12	3240	0.00015	84	(81-87)	1.18	(0.64-1.98)	0.568	0.57	-0.503	0.615	0.692	0.891	(0.638-1.243)	0.76
3p26.2-p26.3	1020000	2810000	1.79	Duplication	26	17	0.00082	33.7	(17.71-49.7)	0.895	(0.483-1.7)	-0.345	0.73	2	971	8.1e-05	25.2	(23.58-26.74)	0.794	(0.167-2.235)	-0.377	0.706	-0.511	0.61	0.695	0.874	(0.5-1.527)	0.26
1q31.3	195080000	196540000	1.46	Deletion	1	2	0.00028	3.97	(-1.53-9.46)	0.273	(0.024-2.238)	-1.23	0.219	0	71	2.2e-05	1.84	(1.41-2.27)	1.77	(0.01-12.39)	0.372	0.71	-0.606	0.544	0.728	0.531	(0.1-2.81)	0.24
9p22.1	18660000	19390000	0.73	Duplication	4	6	0.00049	11.9	(2.38-21.41)	0.515	(0.137-1.76)	-1.06	0.289	0	130	3e-05	3.37	(2.79-3.95)	1.36	(0.01-9.38)	0.202	0.84	-0.607	0.544	0.728	0.604	(0.195-1.868)	0.0087
1q21.1-q21.2	145290000	147820000	2.53	Duplication	28	18	0.00084	35.7	(19.23-52.14)	1.07	(0.59-1.99)	0.215	0.83	2	1433	9.8e-05	37.1	(35.21-39.05)	0.533	(0.112-1.498)	-1.11	0.268	-0.631	0.528	0.736	0.934	(0.541-1.61)	1
5p15.31-p15.33	0	7200000	7.2	Deletion	4	7	0.00052	13.9	(3.6-24.15)	0.604	(0.171-1.897)	-0.86	0.39	0	139	3.1e-05	3.6	(3-4.2)	0.953	(0.008-6.553)	-0.0351	0.972	-0.633	0.527	0.737	0.646	(0.22-1.9)	0.003
19q13.42	53980000	55710000	1.73	Duplication	0	2	0.00028	3.97	(-1.53-9.46)	0.104	(0.001-1.442)	-1.67	0.0953	0	68	2.1e-05	1.76	(1.34-2.18)	2.29	(0.02-16.13)	0.51	0.61	-0.819	0.413	0.794	0.57	(0.07-4.52)	0.23
15q26.3	99830000	102450000	2.62	Deletion	4	4	0.0004	7.93	(0.16-15.7)	0.515	(0.127-2.095)	-0.95	0.342	0	245	4.1e-05	6.35	(5.55-7.14)	0.684	(0.005-4.674)	-0.286	0.775	-0.874	0.382	0.809	0.544	(0.162-1.829)	0.57
11q25	132740000	133360000	0.62	Duplication	0	2	0.00028	3.97	(-1.53-9.46)	0.199	(0.001-2.441)	-1.21	0.225	0	164	3.3e-05	4.25	(3.6-4.9)	0.815	(0.006-5.593)	-0.15	0.881	-0.964	0.335	0.832	0.428	(0.055-3.326)	1
1p36.32-p36.33	750000	3050000	2.3	Deletion	0	1	0.0002	1.98	(-1.9-5.87)	0.121	(0.001-2.275)	-1.42	0.155	0	140	3.1e-05	3.63	(3.03-4.23)	0.943	(0.007-6.491)	-0.0414	0.967	-1.03	0.301	0.85	0.39	(0.05-3.19)	1
9p24.1-p24.3	110000	7640000	7.53	Deletion	13	10	0.00063	19.8	(7.55-32.1)	0.719	(0.313-1.696)	-0.767	0.443	1	785	7.3e-05	20.3	(18.92-21.76)	0.585	(0.067-2.089)	-0.718	0.473	-1.05	0.294	0.853	0.689	(0.329-1.442)	1
5p13.2	37030000	37700000	0.67	Duplication	3	9	0.00059	17.8	(6.2-29.49)	0.293	(0.071-0.966)	-2.02	0.0435	0	76	2.3e-05	1.97	(1.53-2.41)	1.69	(0.01-11.84)	0.345	0.73	-1.18	0.237	0.882	0.395	(0.125-1.246)	1.7e-06
7p12.1	53300000	53550000	0.25	Deletion	10	10	0.00063	19.8	(7.55-32.1)	0.606	(0.246-1.491)	-1.1	0.271	1	686	6.8e-05	17.8	(16.45-19.1)	0.639	(0.073-2.281)	-0.59	0.555	-1.2	0.232	0.884	0.613	(0.282-1.332)	0.73
15q11.2-q13.3	22740000	32530000	9.79	Duplication	105	79	0.0017	157	(122.4-190.9)	0.797	(0.589-1.083)	-1.45	0.146	14	5177	0.00019	134	(130.5-137.8)	0.863	(0.49-1.394)	-0.57	0.569	-1.43	0.153	0.924	0.814	(0.626-1.057)	0.18
7q31.1	111240000	111720000	0.48	Deletion	61	50	0.0014	99.1	(71.79-126.47)	0.928	(0.633-1.366)	-0.383	0.702	2	1949	0.00011	50.5	(48.26-52.74)	0.388	(0.082-1.09)	-1.77	0.0774	-1.52	0.129	0.936	0.86	(0.6-1.24)	1.5e-05
4p16.3	10000	1440000	1.43	Duplication	1	4	0.0004	7.93	(0.16-15.7)	0.202	(0.019-1.171)	-1.78	0.0755	0	282	4.3e-05	7.31	(6.45-8.16)	0.523	(0.004-3.567)	-0.513	0.608	-1.62	0.105	0.947	0.273	(0.057-1.307)	0.79
3q23-q24	141690000	142830000	1.14	Duplication	14	10	0.00063	19.8	(7.55-32.1)	0.808	(0.357-1.888)	-0.504	0.614	0	919	7.8e-05	23.8	(22.27-25.35)	0.166	(0.001-1.122)	-1.8	0.0725	-1.63	0.104	0.948	0.711	(0.324-1.563)	0.66
15q24.1-q24.2	74412642	75972910	1.56027	Deletion	0	0	NA	0	NA	NA	NA	NA	NA	0	8	7.3e-06	0.207	(0.064-0.351)	15.7	(0.12-134.49)	1.34	0.18	NA	NA	NA	NA	NA	1
11q13.2-q13.4	67763646	71236931	3.47329	Deletion	0	0	NA	0	NA	NA	NA	NA	NA	0	202	3.7e-05	5.23	(4.51-5.96)	0.784	(0.006-5.37)	-0.179	0.858	NA	NA	NA	NA	NA	0.12
14q32.2-q32.31	100394594	101504529	1.10993	Deletion	0	0	NA	0	NA	NA	NA	NA	NA	0	0	NA	0	NA	NA	NA	NA	NA	NA	NA	NA	NA	NA	1
2q11.1-q11.2	96739011	97671430	0.932419	Duplication	0	0	NA	0	NA	NA	NA	NA	NA	1	168	3.4e-05	4.35	(3.69-5.01)	2.46	(0.28-8.9)	0.954	0.34	NA	NA	NA	NA	NA	0.29
10q11.22-q11.23	47792476	51528694	3.73622	Deletion	0	0	NA	0	NA	NA	NA	NA	NA	0	16	1e-05	0.415	(0.211-0.618)	7.65	(0.06-60.99)	1.08	0.28	NA	NA	NA	NA	NA	1
17q11.2	29107096	30263320	1.15622	Duplication	0	0	NA	0	NA	NA	NA	NA	NA	0	5	5.8e-06	0.13	(0.02-0.24)	23.9	(0.18-228.73)	1.48	0.14	NA	NA	NA	NA	NA	1
10p15.3	590000	900000	0.31	Deletion	0	0	NA	0	NA	NA	NA	NA	NA	0	4	5.2e-06	0.104	(0.002-0.205)	42.9	(0.32-443.93)	1.64	0.1	NA	NA	NA	NA	NA	1
10p15.3	2000000	2310000	0.31	Deletion	0	0	NA	0	NA	NA	NA	NA	NA	0	18	1.1e-05	0.466	(0.251-0.682)	9.02	(0.07-71.87)	1.13	0.26	NA	NA	NA	NA	NA	1
10q21.1	56110000	56470000	0.36	Deletion	0	0	NA	0	NA	NA	NA	NA	NA	0	72	2.2e-05	1.87	(1.43-2.3)	2.05	(0.02-14.38)	0.454	0.65	NA	NA	NA	NA	NA	1
10q23.1	82610000	85430000	2.82	Deletion	0	0	NA	0	NA	NA	NA	NA	NA	0	20	1.2e-05	0.518	(0.291-0.745)	8.54	(0.07-67.5)	1.1	0.27	NA	NA	NA	NA	NA	1
10q26.3	131470000	135500000	4.03	Deletion	0	0	NA	0	NA	NA	NA	NA	NA	0	26	1.3e-05	0.674	(0.415-0.933)	4.67	(0.04-35.01)	0.86	0.39	NA	NA	NA	NA	NA	1
11q11	55500000	55700000	0.2	Deletion	0	0	NA	0	NA	NA	NA	NA	NA	1	245	4.1e-05	6.35	(5.55-7.14)	2.08	(0.24-7.52)	0.789	0.43	NA	NA	NA	NA	NA	0.083
13q34	114490000	115160000	0.67	Deletion	0	0	NA	0	NA	NA	NA	NA	NA	0	0	NA	0	NA	NA	NA	NA	NA	NA	NA	NA	NA	NA	1
15q13.2-q13.3	31020000	32520000	1.5	Deletion	0	0	NA	0	NA	NA	NA	NA	NA	1	70	2.2e-05	1.81	(1.39-2.24)	7.6	(0.9-28.6)	1.88	0.06	NA	NA	NA	NA	NA	1
15q21.1	46110000	46380000	0.27	Deletion	0	0	NA	0	NA	NA	NA	NA	NA	0	5	5.8e-06	0.13	(0.02-0.24)	21.5	(0.16-204.26)	1.44	0.15	NA	NA	NA	NA	NA	1
16p13.3	480000	880000	0.4	Deletion	0	0	NA	0	NA	NA	NA	NA	NA	0	27	1.3e-05	0.7	(0.4-1)	3.84	(0.03-28.21)	0.772	0.44	NA	NA	NA	NA	NA	1
17q11.2	28970000	30420000	1.45	Deletion	0	0	NA	0	NA	NA	NA	NA	NA	0	4	5.2e-06	0.104	(0.002-0.205)	35.8	(0.26-383.99)	1.6	0.11	NA	NA	NA	NA	NA	1
17q12	34750000	36250000	1.5	Deletion	0	0	NA	0	NA	NA	NA	NA	NA	0	13	9.3e-06	0.337	(0.154-0.52)	17.2	(0.13-140.92)	1.37	0.17	NA	NA	NA	NA	NA	1
17q21.31	43610000	44260000	0.65	Deletion	0	0	NA	0	NA	NA	NA	NA	NA	0	2	3.7e-06	0.0518	(-0.02-0.1236)	436	(3.1-5460.6)	2.17	0.03	NA	NA	NA	NA	NA	1
19p13.2-p13.3	6860000	7160000	0.3	Deletion	0	0	NA	0	NA	NA	NA	NA	NA	0	10	8.2e-06	0.259	(0.099-0.42)	12.1	(0.09-102.99)	1.25	0.21	NA	NA	NA	NA	NA	1
1q24.1	166020000	166400000	0.38	Deletion	0	0	NA	0	NA	NA	NA	NA	NA	0	0	NA	0	NA	NA	NA	NA	NA	NA	NA	NA	NA	NA	1
22q13.32-q13.33	49310000	51270000	1.96	Deletion	0	0	NA	0	NA	NA	NA	NA	NA	0	70	2.2e-05	1.81	(1.39-2.24)	2.16	(0.02-15.17)	0.482	0.63	NA	NA	NA	NA	NA	1
2q23.1	148730000	149030000	0.3	Deletion	0	0	NA	0	NA	NA	NA	NA	NA	0	0	NA	0	NA	NA	NA	NA	NA	NA	NA	NA	NA	NA	1
2q37.3	240890000	243100000	2.21	Deletion	0	0	NA	0	NA	NA	NA	NA	NA	0	17	1.1e-05	0.44	(0.23-0.65)	10.2	(0.08-83.4)	1.17	0.24	NA	NA	NA	NA	NA	1
3p12.1	85160000	85540000	0.38	Deletion	0	0	NA	0	NA	NA	NA	NA	NA	1	113	2.8e-05	2.93	(2.39-3.47)	4.31	(0.49-15.79)	1.44	0.15	NA	NA	NA	NA	NA	0.41
3q13.13	108390000	108730000	0.34	Deletion	0	0	NA	0	NA	NA	NA	NA	NA	0	6	6.3e-06	0.155	(0.031-0.28)	19	(0-184)	1.28	0.2	NA	NA	NA	NA	NA	1
6q27	168530000	170990000	2.46	Deletion	0	0	NA	0	NA	NA	NA	NA	NA	0	10	8.2e-06	0.259	(0.099-0.42)	24.9	(0.19-215.41)	1.48	0.14	NA	NA	NA	NA	NA	1
7q11.23	72650000	74230000	1.58	Deletion	0	0	NA	0	NA	NA	NA	NA	NA	1	224	3.9e-05	5.8	(5-6.6)	1.94	(0.22-7.01)	0.722	0.47	NA	NA	NA	NA	NA	0.13
9p22.3	15800000	16150000	0.35	Deletion	0	0	NA	0	NA	NA	NA	NA	NA	0	11	8.6e-06	0.285	(0.117-0.453)	9.98	(0.08-80.77)	1.17	0.24	NA	NA	NA	NA	NA	1
9q34.3	139180000	141110000	1.93	Deletion	0	0	NA	0	NA	NA	NA	NA	NA	0	0	NA	0	NA	NA	NA	NA	NA	NA	NA	NA	NA	NA	1
10p12.31	21180000	21800000	0.62	Duplication	0	0	NA	0	NA	NA	NA	NA	NA	0	8	7.3e-06	0.207	(0.064-0.351)	10.1	(0.08-88.54)	1.17	0.24	NA	NA	NA	NA	NA	1
10q23.31	91990000	92650000	0.66	Duplication	0	0	NA	0	NA	NA	NA	NA	NA	0	9	7.8e-06	0.233	(0.081-0.386)	11	(0-91)	1.28	0.2	NA	NA	NA	NA	NA	1
10q26.3	135260000	135530000	0.27	Duplication	0	0	NA	0	NA	NA	NA	NA	NA	0	0	NA	0	NA	NA	NA	NA	NA	NA	NA	NA	NA	NA	1
12p12.1-p12.2	20910000	21880000	0.97	Duplication	0	0	NA	0	NA	NA	NA	NA	NA	0	7	6.9e-06	0.181	(0.047-0.316)	14.5	(0.11-136.04)	1.31	0.19	NA	NA	NA	NA	NA	1
12p12.3	19340000	19680000	0.34	Duplication	0	0	NA	0	NA	NA	NA	NA	NA	4	899	7.8e-05	23.3	(21.77-24.82)	1.51	(0.5-3.39)	0.806	0.42	NA	NA	NA	NA	NA	1.9e-05
13q12.11	20110000	20600000	0.49	Duplication	0	0	NA	0	NA	NA	NA	NA	NA	0	13	9.3e-06	0.337	(0.154-0.52)	10.8	(0.08-86.48)	1.2	0.23	NA	NA	NA	NA	NA	1
13q33.1	104150000	104600000	0.45	Duplication	0	0	NA	0	NA	NA	NA	NA	NA	0	16	1e-05	0.415	(0.211-0.618)	9.24	(0.07-70.95)	1.15	0.25	NA	NA	NA	NA	NA	1
15q21.3	57550000	57870000	0.32	Duplication	0	0	NA	0	NA	NA	NA	NA	NA	0	12	9e-06	0.311	(0.135-0.487)	12.8	(0.1-108.94)	1.25	0.21	NA	NA	NA	NA	NA	1
16p13.3	1690000	2030000	0.34	Duplication	0	0	NA	0	NA	NA	NA	NA	NA	0	14	9.7e-06	0.363	(0.173-0.553)	12.6	(0.1-105.59)	1.25	0.21	NA	NA	NA	NA	NA	1
17q25.1	71720000	71930000	0.21	Duplication	0	0	NA	0	NA	NA	NA	NA	NA	0	1	2.6e-06	0.0259	(-0.0249-0.0767)	102	(0.7-1923.3)	1.88	0.06	NA	NA	NA	NA	NA	1
17q25.3	76770000	77340000	0.57	Duplication	0	0	NA	0	NA	NA	NA	NA	NA	0	5	5.8e-06	0.13	(0.02-0.24)	53.6	(0.39-568.12)	1.71	0.087	NA	NA	NA	NA	NA	1
20p11.21	24140000	25260000	1.12	Duplication	0	0	NA	0	NA	NA	NA	NA	NA	0	39	1.6e-05	1.01	(0.69-1.33)	3.64	(0.03-26.14)	0.755	0.45	NA	NA	NA	NA	NA	1
20q13.33	62060000	62360000	0.3	Duplication	0	0	NA	0	NA	NA	NA	NA	NA	0	8	7.3e-06	0.207	(0.064-0.351)	28.9	(0.22-266.19)	1.51	0.13	NA	NA	NA	NA	NA	1
21q22.3	47240000	47540000	0.3	Duplication	0	0	NA	0	NA	NA	NA	NA	NA	0	0	NA	0	NA	NA	NA	NA	NA	NA	NA	NA	NA	NA	1
22q11.21-q11.22	21850000	22410000	0.56	Duplication	0	0	NA	0	NA	NA	NA	NA	NA	1	1837	0.00011	47.6	(45.43-49.77)	0.246	(0.028-0.876)	-2.22	0.0262	NA	NA	NA	NA	NA	6.7e-11
2p12	77280000	78030000	0.75	Duplication	0	0	NA	0	NA	NA	NA	NA	NA	1	29	1.4e-05	0.751	(0.478-1.025)	14	(2-55)	2.17	0.03	NA	NA	NA	NA	NA	1
2p21	44200000	45320000	1.12	Duplication	0	0	NA	0	NA	NA	NA	NA	NA	1	15	1e-05	0.389	(0.192-0.585)	19.1	(2.07-80.02)	2.41	0.016	NA	NA	NA	NA	NA	1
2q14.1	117720000	118030000	0.31	Duplication	0	0	NA	0	NA	NA	NA	NA	NA	0	2	3.7e-06	0.0518	(-0.02-0.1236)	35.8	(0.26-440.31)	1.6	0.11	NA	NA	NA	NA	NA	1
2q37.1	233120000	233410000	0.29	Duplication	0	0	NA	0	NA	NA	NA	NA	NA	0	6	6.3e-06	0.155	(0.031-0.28)	14.1	(0.11-132.68)	1.28	0.2	NA	NA	NA	NA	NA	1
4q28.3	131610000	132040000	0.43	Duplication	0	0	NA	0	NA	NA	NA	NA	NA	0	7	6.9e-06	0.181	(0.047-0.316)	14.4	(0.11-137.09)	1.31	0.19	NA	NA	NA	NA	NA	1
4q35.2	190360000	190780000	0.42	Duplication	0	0	NA	0	NA	NA	NA	NA	NA	0	0	NA	0	NA	NA	NA	NA	NA	NA	NA	NA	NA	NA	1
7q22.1	100860000	101240000	0.38	Duplication	0	0	NA	0	NA	NA	NA	NA	NA	0	5	5.8e-06	0.13	(0.02-0.24)	22.1	(0.16-239.94)	1.44	0.15	NA	NA	NA	NA	NA	1
8q24.3	145540000	146360000	0.82	Duplication	0	0	NA	0	NA	NA	NA	NA	NA	0	0	NA	0	NA	NA	NA	NA	NA	NA	NA	NA	NA	NA	1
9q34.3	138500000	138790000	0.29	Duplication	0	0	NA	0	NA	NA	NA	NA	NA	0	0	NA	0	NA	NA	NA	NA	NA	NA	NA	NA	NA	NA	1
