# Supplementary material for: Genome-wide copy number variation association study in anorexia nervosa
Source: Mol Psychiatry. 2024 Nov 12;30(5):2009–16. doi: 10.1038/s41380-024-02811-2 (PMC12014356; doi:10.1038/s41380-024-02811-2)
Supplement: Supplementary file 6 — Supplementary Table 6 [file 41380_2024_2811_MOESM6_ESM.xlsx]

## Sheet: Table S6
Table S6. CNVRs identified via rCNVb-GWAS conferring significant AN-risk within ANGI, with evolutionary mammalian constraint annotation.
SAIGE-GENE+ software was used for CNVb-GWAS under duplication-only or deletion-only models in ANGI and the UKB.
Within ANGI for discovery, restricting analyses to rare breakpoints, CNV region (CNVR) were defined by the most distant breakpoint with a r2 ≥ 0.5 within 300kB of each lead, independent and nominally significant (p ≤ 0.05) rare breakpoint probe.
CNVRs are ≥ 20bk in length, span at least 10 probes, with AN risk effect. For replication purposes using the UKB, we report AN-association results for the most significant breakpoint probe for each CNVR.
Significant AN-risk regions were annotated with measures of evolutionary constraint. We reported max constraint scores for each CNVR, and the proportion of highly constrained bases. Highly constrained bases are defined by PhyloP ≥ 2.27 (5% FDR) or PhastConst ≥ 0.96 (3.54% human genome).
CNVR					ANGI						UKB						CNVR annotation
Cytoband	CNVR	Genotype	Length	Probes	Case	Controls	Top Breakpoint	P-value	OR	CI	Case	Controls	Top Breakpoint	P-value	OR	CI	Genes	phyloPConst_prop	Max_phyloP	phastConst_prop	Max_phastCons
21q22.11	chr21:32048392-32098317	Duplication	49.9	19	15	4	32097369	0.0086	4.7	(1.3-17.1)	0	63	32054573	0.63	0.37	(0.01-22.82)		1.9	8.67	1.5	1
7q21.11	chr7:80606698-80656701	Deletion	50	15	3	0	80606698	0.013	42	(2-804)	0	25	80606698	0.8	0.37	(0-933.21)	CD36	2.4	8.9	2.9	1
9p23	chr9:9797221-9822930	Deletion	25.7	11	9	1	9798092	0.013	5.9	(1.2-28.4)	0	155	9812684	0.47	0.37	(0.02-5.49)	PTPRD	0.99	6.48	0.23	0.998
2p16.3	chr2:50732545-50772704	Deletion	40.2	17	9	2	50740002	0.018	13	(1-136)	2	283	50745752	0.13	5.8	(0.6-58.6)	NRXN1	4.6	8.9	4.6	1
15q26.2	chr15:93257196-95397582	Duplication	2140.4	242	7	1	94276656	0.018	13	(1-133)	0	81	93310656	0.73	0.37	(0-103.46)	MCTP2	3.2	8.9	4	1
15q21.3	chr15:57940038-58064676	Deletion	124.6	37	4	0	58003558	0.02	15	(2-138)	0	6	57952829	0.88	0.37	(0-104384.74)	ALDH1A2	5.5	8.9	5.7	1
16q21	chr16:62843514-62906295	Deletion	62.8	13	3	0	62843514	0.025	15	(1-156)	1	60	62849454	0.054	94	(1-9472)		3.2	8.88	2.8	1
2p22.3	chr2:35596644-35864166	Deletion	267.5	65	23	8	35680928	0.032	2.3	(1-5.5)	2	363	35598758	0.33	2.6	(0.4-18.2)		1.4	8.84	0.86	1
15q21.3	chr15:57352069-57485748	Duplication	133.7	11	24	7	57363578	0.035	2.3	(0.9-5.9)	3	1498	57475159	0.24	0.57	(0.23-1.45)	CGNL1	3.3	8.9	2.6	1
1q31.1	chr1:189241900-189353477	Deletion	111.6	14	10	1	189270818	0.036	4.9	(0.9-27.3)	0	308	189339096	0.41	0.37	(0.03-3.95)		0.88	8.89	0.61	1
6p24.3	chr6:9005377-10539744	Duplication	1534.4	262	9	0	9036690	0.037	11	(1-148)	0	35	9016516	0.8	0.37	(0-859.29)	TFAP2A GCNT2	4.5	8.9	5.4	1
5p12	chr5:45970294-46050262	Deletion	80	12	5	0	45970294	0.038	11	(1-146)	1	69	45987416	0.058	160	(0.3-83433.9)		0	0.131	0	0.414
14q21.1	chr14:41385360-41514385	Deletion	129	18	6	1	41385360	0.038	11	(1-146)	1	132	41392615	0.22	8.9	(0.3-292.8)		1.4	8.9	0.85	1
17q12	chr17:37758297-37889808	Duplication	131.5	15	6	1	37780548	0.041	5.2	(0.8-34.1)	1	134	37769521	0.081	47	(1-3472)		3.4	8.9	2.5	1
15q11.2	chr15:24112578-24249920	Deletion	137.3	36	65	36	24112578	0.043	1.7	(0.9-3.2)	8	4926	24193435	0.044	0.51	(0.23-1.11)		0.043	4.58	0.07	0.998
5q34	chr5:163322967-163376252	Deletion	53.3	13	7	1	163322967	0.046	5.8	(0.8-44.5)	0	391	163350758	0.26	0.37	(0.07-2.07)		2	8.89	1.8	1
7q31.1	chr7:111143168-111243508	Deletion	100.3	13	10	3	111224887	0.046	7	(0-70)	3	345	111143168	0.078	49	(1-3746)	IMMP2L	3	8.78	3.1	1
3q12.1	chr3:99847014-100065076	Duplication	218.1	29	2	0	99847014	0.046	13	(1-240)	0	11	100009233	0.87	0.37	(0-79224.94)	CMSS1 FILIP1L	7.8	8.9	7.3	1
13q14.11	chr13:41656953-41854763	Duplication	197.8	18	3	0	41668196	0.047	13	(1-264)	1	93	41851218	0.19	11	(0-424)	VWA8	3.7	8.9	3.6	1
7p22.1	chr7:6844111-7232248	Duplication	388.1	22	6	2	6918472	0.048	8.8	(0.7-114)	1	308	7230437	0.068	63	(1-5324)	C1GALT1	1.8	8.9	1.2	1
12p12.3	chr12:16289542-16497734	Deletion	208.2	38	4	1	16369702	0.049	8.7	(0.7-113.7)	0	79	16290588	0.67	0.37	(0-36.22)	MGST1	6.1	8.9	6.5	1
