# Supplementary material for: Genome-wide copy number variation association study in anorexia nervosa
Source: Mol Psychiatry. 2024 Nov 12;30(5):2009–16. doi: 10.1038/s41380-024-02811-2 (PMC12014356; doi:10.1038/s41380-024-02811-2)
Supplement: Supplementary file 7 — Supplementary Table 7 [file 41380_2024_2811_MOESM7_ESM.xlsx]

## Sheet: Table S7
Table S7. 67 Syndromic CNV associations with lowest BMI within AN cases in ANGI, the UKB, and post-meta-analyses
We compiled 67 syndromic CNVs to test their potential association with AN. Of the 67 CNVs, 60 were extracted from the v11.19 DECIPHER GrCh38 database. Nine of these CNVs, like 22q11.2 deletions, link to elevated schizophrenia-risk.
Additionally, 6 schizophrenia-associated CNVs, such as NRXN1 exonic deletion, not recognised as syndromic by DECIPHER, were included. The source providing evidence of shizophrenia-risk for 15 CNVs from either Rees et al. or Marshall et al. is indicated.
To investigate whether the reciprocal counterparts of obesity-associated CNVs influence AN and BMI, we added the ~220kb 16p11.2 duplication, noting that the 22q11.2 duplication and the ~600kb 16p11.2 duplication were already part of the list as recognised by DECIPHER.
A linear regression model was used for each locus that had at least one observation (independent variable) to test the association with lowest BMI within AN cases.
Stouffer's method, which employs signed Z-statistics, was used to meta-analyse the two-sided p-values from each study.
CNVR (hg38)				ANGI						UKB						Stouffer Meta-analyses		Meta-analysis
CNV	Location	Genotype	Size	Beta	CI	Z-value	P-value	CNVs	AvgBMI wCNV	Beta	CI	Z-value	P-value	CNVs	AvgBMI wCNV	Z-value	P-value	OR	CI
15q11.2 deletion	15:20500001-25500000	Deletion	5 Mb	-0.0049	(-0.75065-0.74085)	-0.0125	0.99	47	15	4.7	(1-8.4)	2.48	0.013	6	27.5	1.75	0.0806	0.181	(-0.55-0.912)
Smith-Magenis sydnrome	17:16869758-20318836	Deletion	3.45 Mb	2.6	(-1.4-6.6)	1.25	0.21	1	17.5	3.6	(-2.8-10)	1.1	0.27	2	26.6	1.67	0.0956	2.88	(-0.5-6.26)
Cri du Chat Syndrome (5p deletion)	5:10001-12533192	Deletion	12.52 Mb	-0.31	(-1.821-1.201)	-0.399	0.69	15	14.9	-3.2	(-6.61-0.21)	-1.85	0.064	7	20.1	-1.59	0.111	-0.785	(-2.1666-0.5966)
16p13.11 recurrent microdeletion	16:14892827-16392827	Deletion	1.5 Mb	0.75	(-1.56-3.06)	0.628	0.53	9	15.7	3.2	(-0.9-7.3)	1.51	0.13	5	27.4	1.51	0.13	1.35	(-0.66-3.36)
3q29 microduplication syndrome	3:195999964-197617792	Duplication	1.62 Mb	0.0059	(-1.5054-1.5172)	0.0125	0.99	7	15.2	4	(0-10)	1.95	0.051	5	27	1.39	0.165	0.499	(-0.916-1.914)
16p11.2-p12.2 microdeletion syndrome	16:21500741-30188533	Deletion	8.69 Mb	0.55	(-0.37-1.47)	1.17	0.24	23	15.8	1.8	(-2.7-6.3)	0.772	0.44	4	25.4	1.38	0.169	0.6	(-0.3-1.5)
1p36 microdeletion syndrome	1:1001-12780116	Deletion	12.77 Mb	1.1	(-0.2-2.4)	1.55	0.12	14	16	0.41	(-2.32-3.14)	0.292	0.77	11	23.5	1.31	0.192	0.967	(-0.231-2.165)
PWS AS (Type 1)	15:22677345-28193120	Deletion	5.52 Mb	-0.0049	(-0.75065-0.74085)	-0.0125	0.99	48	15	2.6	(-0.6-5.8)	1.6	0.11	8	25.5	1.12	0.262	0.13	(-0.6-0.86)
15q26 overgrowth syndrome	15:98814741-101981189	Duplication	3.17 Mb	0.19	(-0.55-0.93)	0.51	0.61	64	15.3	0.79	(-1.82-3.4)	0.598	0.55	12	23.7	0.783	0.433	0.235	(-0.481-0.951)
22q11.2 distal deletion syndrome	22:21562828-23380258	Deletion	1.82 Mb	1.5	(-1.3-4.3)	1.02	0.31	3	16.4	0.22	(-6.16-6.6)	0.0627	0.95	2	24.5	0.762	0.446	1.29	(-1.29-3.87)
8p23.1 deletion syndrome	8:8242533-11907120	Deletion	3.66 Mb	-0.65	(-1.983-0.683)	-0.954	0.34	13	14.5	0.082	(-3.953-4.117)	0.0376	0.97	5	23	-0.648	0.517	-0.578	(-1.8438-0.6878)
16p11.2-p12.2 microduplication syndrome	16:21500741-30188533	Duplication	8.69 Mb	0.32	(-0.48-1.12)	0.772	0.44	35	15.5	0.024	(-4.488-4.536)	0.0125	0.99	4	22.8	0.555	0.579	0.311	(-0.478-1.1)
22q11.2 duplication syndrome	22:19022279-21098156	Duplication	2.08 Mb	0.86	(-1.14-2.86)	0.842	0.4	8	15.8	-0.2	(-6.58-6.18)	-0.0627	0.95	2	24.3	0.551	0.582	0.765	(-1.144-2.674)
2q33.1 deletion syndrome	2:196060397-204342216	Deletion	8.28 Mb	0.14	(-3.86-4.14)	0.0753	0.94	1	15.1	-2.6	(-8.97-3.77)	-0.806	0.42	2	20.4	-0.517	0.605	-0.634	(-4.0187-2.7507)
Miller-Dieker syndrome	17:150208-2685615	Deletion	2.54 Mb	0.4	(-1.6-2.4)	0.385	0.7	7	15.3	0.48	(-3.22-4.18)	0.253	0.8	6	23.5	0.452	0.652	0.418	(-1.341-2.177)
Cat-Eye Syndrome (Type I)	22:1-18527801	Duplication	18.53 Mb	0.48	(-0.52-1.48)	0.935	0.35	28	15.8	-0.7	(-4.12-2.72)	-0.399	0.69	7	22.1	0.379	0.705	0.387	(-0.574-1.348)
PWS AS (Type 2)	15:23374765-28193120	Deletion	4.82 Mb	0.86	(-0.29-2.01)	1.48	0.14	22	15.9	-3.5	(-9.87-2.87)	-1.08	0.28	2	19.5	0.28	0.78	0.721	(-0.415-1.857)
Hereditary Liability to Pressure Palsies (HNPP)	17:14194598-15567589	Deletion	1.37 Mb	-0.23	(-2.018-1.558)	-0.253	0.8	6	14.7	-0.077	(-9.083-8.929)	-0.0125	0.99	1	22.7	-0.188	0.851	-0.224	(-1.9777-1.5297)
16p13.11 recurrent microduplication	16:14892827-16392827	Duplication	1.5 Mb	0.056	(-0.888-1)	0.113	0.91	21	15.2	0.13	(-5.08-5.34)	0.0502	0.96	3	23.3	0.115	0.908	0.0584	(-0.8702-0.987)
Recurrent 16p12.1 microdeletion	16:21935203-22455963	Deletion	520.76 kb	-0.57	(-3.396-2.256)	-0.399	0.69	2	14.3	2.5	(-6.6-11.6)	0.539	0.59	1	27.8	0.099	0.921	-0.297	(-2.9945-2.4005)
PWS/AS duplication	15:22677345-28193120	Duplication	5.52 Mb	-0.19	(-0.899-0.519)	-0.524	0.6	52	15.2	0.61	(-2.4-3.62)	0.399	0.69	9	24	-0.0888	0.929	-0.148	(-0.8382-0.5422)
8p23.1 duplication syndrome	8:8242533-11907120	Duplication	3.66 Mb	0.014	(-0.695-0.723)	0.0376	0.97	46	15	0.14	(-3.28-3.56)	0.0753	0.94	7	23.6	0.0798	0.936	0.0192	(-0.6752-0.7136)
1q21.1 recurrent microdeletion	1:147061832-148411223	Deletion	1.35 Mb	1.7	(-2.3-5.7)	0.824	0.41	2	16.6	-2	(-7-3)	-0.739	0.46	3	21.1	0.0601	0.952	0.329	(-2.841-3.499)
Potocki-Lupski syndrome	17:16869758-20318836	Duplication	3.45 Mb	-0.46	(-2.768-1.848)	-0.385	0.7	6	15	2	(-10-10)	0.44	0.66	1	25.2	0.0386	0.969	-0.308	(-2.5435-1.9275)
1q21.1 TAR syndrome	1:145686997-146048497	Deletion	361.5 kb	0.59	(-2.24-3.42)	0.412	0.68	4	15.5	NA	NA	NA	NA	NA	NA	NA	NA	NA	NA
1q21.1 recurrent microduplication	1:147061832-148411223	Duplication	1.35 Mb	NA	NA	NA	NA	NA	NA	-3	(-12-6)	-0.659	0.51	1	20.2	NA	NA	NA	NA
2p21 microdeletion syndrome	2:44183312-44362445	Deletion	179.13 kb	-0.11	(-2.418-2.198)	-0.0878	0.93	3	14.8	NA	NA	NA	NA	NA	NA	NA	NA	NA	NA
2p15-16.1 microdeletion sydnrome	2:59058561-61592680	Deletion	2.53 Mb	-1.9	(-5.9-2.1)	-0.935	0.35	1	13	NA	NA	NA	NA	NA	NA	NA	NA	NA	NA
2q37 monosomy	2:239048167-239400949	Deletion	352.78 kb	NA	NA	NA	NA	NA	NA	NA	NA	NA	NA	NA	NA	NA	NA	NA	NA
3q29 microdeletion syndrome	3:195999964-197617792	Deletion	1.62 Mb	NA	NA	NA	NA	NA	NA	2.5	(-3.9-8.9)	0.789	0.43	2	25.5	NA	NA	NA	NA
Wolf-Hirschhorn Syndrome	4:1567470-2108509	Deletion	541.04 kb	NA	NA	NA	NA	NA	NA	NA	NA	NA	NA	NA	NA	NA	NA	NA	NA
Sotos Syndrome	5:176297633-177625115	Deletion	1.33 Mb	NA	NA	NA	NA	NA	NA	NA	NA	NA	NA	NA	NA	NA	NA	NA	NA
Familial Adenomatous Polyposis	5:112707504-112846239	Deletion	138.74 kb	NA	NA	NA	NA	NA	NA	NA	NA	NA	NA	NA	NA	NA	NA	NA	NA
Adult-onset autosomal dominant leukodystrophy	5:126776622-126837020	Duplication	60.40 kb	NA	NA	NA	NA	NA	NA	NA	NA	NA	NA	NA	NA	NA	NA	NA	NA
Split hand/food malformation 1	7:96688766-96709891	Deletion	21.13 kb	NA	NA	NA	NA	NA	NA	NA	NA	NA	NA	NA	NA	NA	NA	NA	NA
Williams-Beuren Syndrome (WBS)	7:73330452-74728334	Deletion	1.4 Mb	NA	NA	NA	NA	NA	NA	NA	NA	NA	NA	NA	NA	NA	NA	NA	NA
7q11.23 duplication sydnrome	7:73330452-74728334	Duplication	1.4Mb	2.4	(-1.6-6.4)	1.17	0.24	2	17.3	NA	NA	NA	NA	NA	NA	NA	NA	NA	NA
8q21.11 microdeletion syndrome	8:76314229-76854003	Deletion	538.77 kb	NA	NA	NA	NA	NA	NA	NA	NA	NA	NA	NA	NA	NA	NA	NA	NA
9q subtelomeric deletion syndrome	9:137618991-137836126	Deletion	217.14 kb	NA	NA	NA	NA	NA	NA	NA	NA	NA	NA	NA	NA	NA	NA	NA	NA
Potocki-Shaffer syndrome	11:43973250-46030899	Deletion	2.06 Mb	1.7	(-2.3-5.7)	0.86	0.39	1	16.6	NA	NA	NA	NA	NA	NA	NA	NA	NA	NA
WAGR 11p13 deletion syndrome	11:31784791-32435541	Deletion	650.75 kb	NA	NA	NA	NA	NA	NA	NA	NA	NA	NA	NA	NA	NA	NA	NA	NA
12q14 microdeletion syndrome	12:64678139-68251745	Deletion	3.57 Mb	3.3	(-0.7-7.3)	1.6	0.11	1	18.2	NA	NA	NA	NA	NA	NA	NA	NA	NA	NA
15q24 recurrent microdeletion sydnrome	15:74120302-75680570	Deletion	1.56 Mb	NA	NA	NA	NA	NA	NA	NA	NA	NA	NA	NA	NA	NA	NA	NA	NA
15q13.3 microdeletion syndrome	15:30618103-32153206	Deletion	1.54 Mb	NA	NA	NA	NA	NA	NA	0.78	(-4.42-5.98)	0.292	0.77	3	23.7	NA	NA	NA	NA
16p11.2 microduplication syndrome	16:29595531-30188534	Duplication	593 kb	1.3	(-1.5-4.1)	0.915	0.36	3	17.1	NA	NA	NA	NA	NA	NA	NA	NA	NA	NA
Rubinstein-Taybi Syndrome	16:3725054-3880120	Deletion	155.07 kb	NA	NA	NA	NA	NA	NA	NA	NA	NA	NA	NA	NA	NA	NA	NA	NA
ATR-16 syndrome	16:10001-784372	Deletion	774.37 kb	NA	NA	NA	NA	NA	NA	-0.78	(-9.793-8.233)	-0.164	0.87	1	21.8	NA	NA	NA	NA
Koolen de Vries syndrome	17:45627800-46217040	Deletion	589.24 kb	NA	NA	NA	NA	NA	NA	0.66	(-4.55-5.87)	0.253	0.8	3	24.6	NA	NA	NA	NA
Charcot-Marie-Tooth Sydnrome type 1A	17:14194598-15567589	Duplication	1.37 Mb	0.53	(-1.26-2.32)	0.583	0.56	6	15.4	NA	NA	NA	NA	NA	NA	NA	NA	NA	NA
Renal cysts and diabetes	17:36459259-37856298	Deletion	1.4 Mb	0.55	(-2.28-3.38)	0.385	0.7	2	15.5	NA	NA	NA	NA	NA	NA	NA	NA	NA	NA
NF-1-microdeletion syndrome	17:30780079-31936302	Deletion	1.16 Mb	NA	NA	NA	NA	NA	NA	NA	NA	NA	NA	NA	NA	NA	NA	NA	NA
Early-onset Alzheimer disease with cerebral amyloid angiopathy	21:25880549-26171128	Duplication	290.58 kb	NA	NA	NA	NA	NA	NA	NA	NA	NA	NA	NA	NA	NA	NA	NA	NA
Phelan Mcdermid syndrome	22:50607088-50749416	Deletion	142.33 kb	NA	NA	NA	NA	NA	NA	NA	NA	NA	NA	NA	NA	NA	NA	NA	NA
22q11.2 deletion syndrome	22:19022279-21098156	Deletion	2.08 Mb	-5.4	(-9.39--1.41)	-2.65	0.008	2	9.51	NA	NA	NA	NA	NA	NA	NA	NA	NA	NA
Xq28 microduplication	X:154396222-154653579	Duplication	257.36 kb	NA	NA	NA	NA	NA	NA	NA	NA	NA	NA	NA	NA	NA	NA	NA	NA
Xq28 (MECP2) duplication	X:154021812-154097731	Duplication	75.92 kb	NA	NA	NA	NA	NA	NA	NA	NA	NA	NA	NA	NA	NA	NA	NA	NA
Pelizaeus-Merzbacher disease	X:103776510-103792618	Duplication	16.11 kb	NA	NA	NA	NA	NA	NA	NA	NA	NA	NA	NA	NA	NA	NA	NA	NA
Xp11.22-linked intellectual disability	X:53374149-53656331	Duplication	282.18 kb	NA	NA	NA	NA	NA	NA	NA	NA	NA	NA	NA	NA	NA	NA	NA	NA
Xp11.22-p11.23 microduplication	X:48476161-52374518	Duplication	39 Mb	NA	NA	NA	NA	3	NA	NA	NA	NA	NA	NA	NA	NA	NA	NA	NA
Steroidsulphatase deficiency	X:6537771-8165154	Deletion	1.63 Mb	0.78	(-0.63-2.19)	1.08	0.28	10	15.7	NA	NA	NA	NA	NA	NA	NA	NA	NA	NA
Leri-Weill dyschondrostosis 1 (SHOX)	X:499823-793142	Deletion	293.32 kb	NA	NA	NA	NA	NA	NA	NA	NA	NA	NA	NA	NA	NA	NA	NA	NA
Leri-Weill dyschondrostosis 2 (SHOX)	X:791143-907140	Deletion	116 kb	NA	NA	NA	NA	NA	NA	NA	NA	NA	NA	NA	NA	NA	NA	NA	NA
NRXN1 del	2:49918503-51225575	Deletion	1.11 Mb	-0.65	(-2.649-1.349)	-0.643	0.52	6	14.3	NA	NA	NA	NA	NA	NA	NA	NA	NA	NA
WBS duplication	7:73330452-74728334	Duplication	1.4 Mb	2.4	(-1.6-6.4)	1.17	0.24	2	17.3	NA	NA	NA	NA	NA	NA	NA	NA	NA	NA
16p11.2 distal deletion	16:28730000-28950000	Deletion	220 kb	2.1	(-1.9-6.1)	1.02	0.31	1	17	NA	NA	NA	NA	NA	NA	NA	NA	NA	NA
16p11.2 proximal deletion	16:29595531-30188534	Deletion	593 kb	NA	NA	NA	NA	NA	NA	11	(2-20)	2.46	0.014	1	34	NA	NA	NA	NA
16p11.2 distal duplication	16:28730000-28950000	Duplication	220 kb	-0.033	(-4.0289-3.9629)	-0.0125	0.99	1	14.9	NA	NA	NA	NA	NA	NA	NA	NA	NA	NA
