# Supplementary material for: Genome-wide copy number variation association study in anorexia nervosa
Source: Mol Psychiatry. 2024 Nov 12;30(5):2009–16. doi: 10.1038/s41380-024-02811-2 (PMC12014356; doi:10.1038/s41380-024-02811-2)
Supplement: Supplementary file 8 — Supplementary Table 8 [file 41380_2024_2811_MOESM8_ESM.xlsx]

## Sheet: Table S8
Table S8. 67 Syndromic CNV associations with lowest BMI within AN controls in ANGI, the UKB, and post-meta-analyses
We compiled 67 syndromic CNVs to test their potential association with AN. Of the 67 CNVs, 60 were extracted from the v11.19 DECIPHER GrCh38 database. Nine of these CNVs, like 22q11.2 deletions, link to elevated schizophrenia-risk.
Additionally, 6 schizophrenia-associated CNVs, such as NRXN1 exonic deletion, not recognised as syndromic by DECIPHER, were included. The source providing evidence of shizophrenia-risk for 15 CNVs from either Rees et al. or Marshall et al. is indicated.
To investigate whether the reciprocal counterparts of obesity-associated CNVs influence AN and BMI, we added the ~220kb 16p11.2 duplication, noting that the 22q11.2 duplication and the ~600kb 16p11.2 duplication were already part of the list as recognised by DECIPHER.
A linear regression model was used for each locus that had at least one observation (independent variable) to test the association with lowest BMI within AN controls.
Stouffer's method, which employs signed Z-statistics, was used to meta-analyse the two-sided p-values from each study.
The top 10 CNV regions in the table above the thick black line achieved significance in the UKB cohort after multiple testing correction.
CNVR (hg38)				ANGI						UKB						Stouffer Meta-analyses		Meta-analysis
CNV	Location	Genotype	Size	Beta	CI	Z-value	P-value	CNVs	AvgBMI wCNV	Beta	CI	Z-value	P-value	CNVs	AvgBMI wCNV	Z-value	P-value	OR	CI
16p11.2 proximal deletion	16:29595531-30188534	Deletion	593 kb	0.6	(-2.1-3.3)	0.44	0.66	2	21.5	5.5	(4.7-6.3)	14.2	7.5e-46	157	33.1	10.4	3.7e-25	5.15	(4.42-5.88)
Recurrent 16p12.1 microdeletion	16:21935203-22455963	Deletion	520.76 kb	1.8	(-0.4-4)	1.64	0.1	3	22.7	1.7	(1.1-2.3)	5.67	1.4e-08	268	29.2	5.17	2.28e-07	1.71	(1.15-2.27)
2p21 microdeletion syndrome	2:44183312-44362445	Deletion	179.13 kb	3.9	(0.1-7.7)	1.97	0.049	1	25	1	(0.4-1.6)	3.26	0.0011	244	28.6	3.7	0.000216	1.07	(0.47-1.67)
16p11.2-p12.2 microdeletion syndrome	16:21500741-30188533	Deletion	8.69 Mb	-0.039	(-1.0295-0.9515)	-0.0753	0.94	15	20.8	0.62	(0.38-0.86)	5.14	2.8e-07	1577	28.2	3.58	0.000345	0.584	(0.353-0.815)
16p13.11 recurrent microduplication	16:14892827-16392827	Duplication	1.5 Mb	1.3	(0-2.6)	2.03	0.042	13	22.2	0.31	(0.03-0.59)	2.23	0.026	1165	27.9	3.01	0.00259	0.354	(0.083-0.625)
NRXN1 del	2:49918503-51225575	Deletion	1.11 Mb	-0.33	(-3.038-2.378)	-0.24	0.81	2	20.6	1.7	(0.9-2.5)	4.12	3.8e-05	145	29.2	2.74	0.00609	1.54	(0.78-2.3)
PWS/AS duplication	15:22677345-28193120	Duplication	5.52 Mb	0.13	(-0.45-0.71)	0.44	0.66	53	21	0.4	(0.2-0.6)	3.34	0.00085	1594	28	2.67	0.00759	0.361	(0.142-0.58)
16p11.2 distal duplication	16:28730000-28950000	Duplication	220 kb	-0.79	(-4.62-3.04)	-0.399	0.69	1	20	-1.3	(-2.14--0.46)	-3.11	0.0019	128	26.2	-2.48	0.0132	-1.28	(-2.099--0.461)
16p11.2 microduplication syndrome	16:29595531-30188534	Duplication	593 kb	1.6	(-1.1-4.3)	1.17	0.24	2	22.4	-1.6	(-2.35--0.85)	-4.14	3.4e-05	160	25.9	-2.1	0.0357	-1.37	(-2.091--0.649)
16p11.2 distal deletion	16:28730000-28950000	Deletion	220 kb	NA	(-0.4-5)	NA	NA	NA	NA	4.1	(-0.27-0.85)	6.53	6.8e-11	58	31.7	NA	NA	0.371	(-0.173-0.915)
Smith-Magenis sydnrome	17:16869758-20318836	Deletion	3.45 Mb	2.3	(-1.969-0.589)	1.64	0.1	2	23.2	0.29	(-0.331-0.031)	1.02	0.31	287	27.9	1.88	0.06	-0.161	(-0.3402-0.0182)
Cri du Chat Syndrome (5p deletion)	5:10001-12533192	Deletion	12.52 Mb	-0.69	(0.4-4.8)	-1.06	0.29	13	20.4	-0.15	(-0.427-0.511)	-1.6	0.11	2726	27.4	-1.88	0.0603	0.152	(-0.307-0.611)
1q21.1 TAR syndrome	1:145686997-146048497	Deletion	361.5 kb	2.6	(-2.5-5.1)	2.35	0.019	5	23.6	0.042	(-0.03-0.57)	0.176	0.86	403	27.5	1.78	0.0745	0.276	(-0.025-0.577)
16p13.11 recurrent microdeletion	16:14892827-16392827	Deletion	1.5 Mb	1.3	(-2.7663-2.6503)	0.643	0.52	3	22	0.27	(-2.97--0.03)	1.73	0.083	979	27.8	1.68	0.0928	-1.17	(-2.461-0.121)
NF-1-microdeletion syndrome	17:30780079-31936302	Deletion	1.16 Mb	-0.058	(-2.751-1.671)	-0.0376	0.97	2	20.9	-1.5	(0.08-1.18)	-1.93	0.053	41	26.1	-1.39	0.163	0.562	(0.03-1.094)
22q11.2 duplication syndrome	22:19022279-21098156	Duplication	2.08 Mb	-0.54	(-1.6-3.8)	-0.482	0.63	4	20.3	0.63	(-0.47-1.19)	2.27	0.023	296	28.2	1.27	0.205	0.424	(-0.374-1.222)
12q14 microdeletion syndrome	12:64678139-68251745	Deletion	3.57 Mb	1.1	(-3.21-2.21)	0.789	0.43	2	22.2	0.36	(-1.406-0.326)	0.842	0.4	127	27.9	1.15	0.249	-0.536	(-1.3609-0.2889)
2p15-16.1 microdeletion sydnrome	2:59058561-61592680	Deletion	2.53 Mb	-0.5	(-1.16-1.98)	-0.358	0.72	2	20.4	-0.54	(-0.319--0.001)	-1.23	0.22	118	27.1	-1.12	0.262	-0.154	(-0.3121-0.0041)
1p36 microdeletion syndrome	1:1001-12780116	Deletion	12.77 Mb	0.41	(-4.65-3.01)	0.524	0.6	10	21.7	-0.16	(-7.2-2.2)	-2	0.045	3542	27.4	-1.05	0.295	-1.49	(-4.46-1.48)
Adult-onset autosomal dominant leukodystrophy	5:126776622-126837020	Duplication	60.40 kb	-0.82	(-2.266-0.446)	-0.412	0.68	1	20	-2.5	(-0.249-0.271)	-1.04	0.3	4	25.4	-1.02	0.306	-0.0217	(-0.27718-0.23378)
8p23.1 deletion syndrome	8:8242533-11907120	Deletion	3.66 Mb	-0.91	(-2.64-2.776)	-1.31	0.19	9	20.2	0.011	(-0.19-0.75)	0.0753	0.94	1316	27.6	-0.873	0.382	0.274	(-0.187-0.735)
1q21.1 recurrent microduplication	1:147061832-148411223	Duplication	1.35 Mb	0.068	(-0.8121-0.6401)	0.0502	0.96	2	21	0.28	(-0.08-0.38)	1.15	0.25	406	27.8	0.849	0.396	0.129	(-0.089-0.347)
15q11.2 deletion	15:20500001-25500000	Deletion	5 Mb	-0.086	(-2.83-4.83)	-0.228	0.82	37	20.8	0.15	(-1.17-2.01)	1.28	0.2	1713	27.7	0.745	0.456	0.505	(-0.964-1.974)
7q11.23 duplication sydnrome	7:73330452-74728334	Duplication	1.4Mb	1	(-2.83-4.83)	0.524	0.6	1	21.8	0.42	(-1.17-2.01)	0.524	0.6	35	28	0.742	0.458	0.505	(-0.964-1.974)
WBS duplication	7:73330452-74728334	Duplication	1.4 Mb	1	(-2.858-2.558)	0.524	0.6	1	21.8	0.42	(-0.21-0.69)	0.524	0.6	35	28	0.742	0.458	0.229	(-0.217-0.675)
1q21.1 recurrent microdeletion	1:147061832-148411223	Deletion	1.35 Mb	-0.15	(-3.27-4.39)	-0.113	0.91	3	20.6	0.24	(-0.35-0.63)	1.06	0.29	435	27.8	0.668	0.504	0.147	(-0.34-0.634)
ATR-16 syndrome	16:10001-784372	Deletion	774.37 kb	0.56	(-0.58-1.54)	0.279	0.78	1	21.3	0.14	(-0.2792-0.2532)	0.568	0.57	367	27.6	0.599	0.549	0.016	(-0.242-0.274)
16p11.2-p12.2 microduplication syndrome	16:21500741-30188533	Duplication	8.69 Mb	0.48	(-0.824-0.604)	0.878	0.38	15	21.2	-0.013	(-0.11-0.33)	-0.1	0.92	1260	27.5	0.55	0.582	0.0908	(-0.1202-0.3018)
PWS AS (Type 1)	15:22677345-28193120	Deletion	5.52 Mb	-0.11	(-4.42-3.24)	-0.292	0.77	38	20.8	0.11	(-0.13-0.37)	0.994	0.32	1831	27.7	0.496	0.62	0.117	(-0.129-0.363)
Miller-Dieker syndrome	17:150208-2685615	Deletion	2.54 Mb	-0.59	(-1.371-0.491)	-0.305	0.76	3	20.5	0.12	(-0.223-0.299)	0.994	0.32	1483	27.9	0.487	0.626	0.00322	(-0.24804-0.25448)
8p23.1 duplication syndrome	8:8242533-11907120	Duplication	3.66 Mb	-0.44	(-3.91-0.51)	-0.935	0.35	19	20.7	0.038	(0.03-0.55)	0.292	0.77	1306	27.6	-0.454	0.65	0.262	(0-0.524)
15q13.3 microdeletion syndrome	15:30618103-32153206	Deletion	1.54 Mb	-1.7	(-1.148-0.068)	-1.55	0.12	3	19.3	0.29	(-0.06-0.32)	2.2	0.028	1286	27.8	0.454	0.65	0.0725	(-0.1056-0.2506)
15q26 overgrowth syndrome	15:98814741-101981189	Duplication	3.17 Mb	-0.54	(-0.6-3.2)	-1.73	0.083	43	20.4	0.13	(-0.875-0.295)	1.37	0.17	2577	27.7	-0.256	0.798	-0.154	(-0.7132-0.4052)
Hereditary Liability to Pressure Palsies (HNPP)	17:14194598-15567589	Deletion	1.37 Mb	1.3	(-6.33-1.33)	1.31	0.19	4	22.1	-0.29	(-0.24-0.72)	-0.954	0.34	259	27.3	0.252	0.801	0.198	(-0.279-0.675)
Potocki-Lupski syndrome	17:16869758-20318836	Duplication	3.45 Mb	-2.5	(-3.65-4.01)	-1.28	0.2	1	18.6	0.24	(-1.759-1.179)	0.974	0.33	384	27.8	-0.217	0.828	-0.23	(-1.602-1.142)
Sotos Syndrome	5:176297633-177625115	Deletion	1.33 Mb	0.18	(-0.78-1.02)	0.0878	0.93	1	20.9	-0.29	(-0.504-0.284)	-0.385	0.7	41	27.3	-0.21	0.833	-0.0734	(-0.43431-0.28751)
PWS AS (Type 2)	15:23374765-28193120	Deletion	4.82 Mb	0.12	(-1.389-0.529)	0.266	0.79	22	21.1	-0.11	(-0.119-0.277)	-0.539	0.59	576	27.4	-0.193	0.847	0.0583	(-0.1353-0.2519)
Cat-Eye Syndrome (Type I)	22:1-18527801	Duplication	18.53 Mb	-0.43	NA	-0.878	0.38	20	20.5	0.079	(-0.63-1.17)	0.772	0.44	2287	27.6	-0.0747	0.94	NA	NA
2q33.1 deletion syndrome	2:196060397-204342216	Deletion	8.28 Mb	NA	NA	NA	NA	NA	NA	0.27	(-2.256-1.756)	0.598	0.55	110	27.8	NA	NA	NA	NA
2q37 monosomy	2:239048167-239400949	Deletion	352.78 kb	NA	NA	NA	NA	NA	NA	-0.25	(0.01-1.91)	-0.24	0.81	22	27.4	NA	NA	NA	NA
3q29 microdeletion syndrome	3:195999964-197617792	Deletion	1.62 Mb	NA	NA	NA	NA	NA	NA	0.96	(-0.02-1)	1.97	0.049	100	28.5	NA	NA	NA	NA
3q29 microduplication syndrome	3:195999964-197617792	Duplication	1.62 Mb	NA	NA	NA	NA	2	NA	0.49	(-1.16-2.46)	1.92	0.055	347	28	NA	NA	NA	NA
Wolf-Hirschhorn Syndrome	4:1567470-2108509	Deletion	541.04 kb	NA	NA	NA	NA	NA	NA	0.65	(-11-7)	0.706	0.48	27	28.1	NA	NA	NA	NA
Familial Adenomatous Polyposis	5:112707504-112846239	Deletion	138.74 kb	NA	NA	NA	NA	NA	NA	-2	NA	-0.412	0.68	1	26.1	NA	NA	NA	NA
Split hand/food malformation 1	7:96688766-96709891	Deletion	21.13 kb	NA	NA	NA	NA	NA	NA	NA	(-4.42-1.02)	NA	NA	NA	NA	NA	NA	NA	NA
Williams-Beuren Syndrome (WBS)	7:73330452-74728334	Deletion	1.4 Mb	NA	NA	NA	NA	NA	NA	-1.7	(-2.36-3.92)	-1.25	0.21	12	25.9	NA	NA	NA	NA
8q21.11 microdeletion syndrome	8:76314229-76854003	Deletion	538.77 kb	NA	NA	NA	NA	NA	NA	0.78	(-11.11-7.71)	0.496	0.62	9	28.5	NA	NA	NA	NA
9q subtelomeric deletion syndrome	9:137618991-137836126	Deletion	217.14 kb	NA	NA	NA	NA	NA	NA	-1.7	(-3-1)	-0.345	0.73	1	26.3	NA	NA	NA	NA
Potocki-Shaffer syndrome	11:43973250-46030899	Deletion	2.06 Mb	NA	NA	NA	NA	NA	NA	-1	(-3.6-7.2)	-1.1	0.27	29	26.6	NA	NA	NA	NA
WAGR 11p13 deletion syndrome	11:31784791-32435541	Deletion	650.75 kb	NA	NA	NA	NA	NA	NA	1.8	(-0.75-1.91)	0.659	0.51	3	29.2	NA	NA	NA	NA
15q24 recurrent microdeletion sydnrome	15:74120302-75680570	Deletion	1.56 Mb	NA	NA	NA	NA	NA	NA	0.58	(-6.73-4.13)	0.86	0.39	50	28.1	NA	NA	NA	NA
Rubinstein-Taybi Syndrome	16:3725054-3880120	Deletion	155.07 kb	NA	NA	NA	NA	NA	NA	-1.3	(-0.489-0.369)	-0.468	0.64	3	26.7	NA	NA	NA	NA
Koolen de Vries syndrome	17:45627800-46217040	Deletion	589.24 kb	NA	NA	NA	NA	NA	NA	-0.06	(-0.742-0.804)	-0.279	0.78	481	27.4	NA	NA	NA	NA
Charcot-Marie-Tooth Sydnrome type 1A	17:14194598-15567589	Duplication	1.37 Mb	NA	NA	NA	NA	2	NA	0.031	(-1.289-1.371)	0.0753	0.94	153	27.6	NA	NA	NA	NA
Renal cysts and diabetes	17:36459259-37856298	Deletion	1.4 Mb	NA	NA	NA	NA	NA	NA	0.041	(-2.23-3.71)	0.0627	0.95	50	27.6	NA	NA	NA	NA
Early-onset Alzheimer disease with cerebral amyloid angiopathy	21:25880549-26171128	Duplication	290.58 kb	NA	NA	NA	NA	NA	NA	0.74	(-0.396-0.578)	0.482	0.63	11	28.1	NA	NA	NA	NA
Phelan Mcdermid syndrome	22:50607088-50749416	Deletion	142.33 kb	NA	NA	NA	NA	NA	NA	0.091	(-0.16-0.46)	0.372	0.71	375	27.8	NA	NA	NA	NA
22q11.2 distal deletion syndrome	22:21562828-23380258	Deletion	1.82 Mb	NA	NA	NA	NA	NA	NA	0.15	(-1.476-0.576)	0.935	0.35	953	27.7	NA	NA	NA	NA
22q11.2 deletion syndrome	22:19022279-21098156	Deletion	2.08 Mb	NA	NA	NA	NA	NA	NA	-0.45	NA	-0.86	0.39	85	27.1	NA	NA	NA	NA
Xq28 microduplication	X:154396222-154653579	Duplication	257.36 kb	NA	NA	NA	NA	NA	NA	NA	NA	NA	NA	NA	NA	NA	NA	NA	NA
Xq28 (MECP2) duplication	X:154021812-154097731	Duplication	75.92 kb	NA	NA	NA	NA	NA	NA	NA	NA	NA	NA	NA	NA	NA	NA	NA	NA
Pelizaeus-Merzbacher disease	X:103776510-103792618	Duplication	16.11 kb	NA	(-3.6-4.06)	NA	NA	NA	NA	NA	NA	NA	NA	NA	NA	NA	NA	NA	NA
Xp11.22-linked intellectual disability	X:53374149-53656331	Duplication	282.18 kb	0.23	(-3.559-1.859)	0.126	0.9	1	21	NA	NA	NA	NA	NA	NA	NA	NA	NA	NA
Xp11.22-p11.23 microduplication	X:48476161-52374518	Duplication	39 Mb	-0.85	(-3-1)	-0.613	0.54	3	19.7	NA	NA	NA	NA	NA	NA	NA	NA	NA	NA
Steroidsulphatase deficiency	X:6537771-8165154	Deletion	1.63 Mb	-1	NA	-1.06	0.29	6	20	NA	NA	NA	NA	NA	NA	NA	NA	NA	NA
Leri-Weill dyschondrostosis 1 (SHOX)	X:499823-793142	Deletion	293.32 kb	NA	NA	NA	NA	NA	NA	NA	NA	NA	NA	NA	NA	NA	NA	NA	NA
Leri-Weill dyschondrostosis 2 (SHOX)	X:791143-907140	Deletion	116 kb	NA	NA	NA	NA	NA	NA	NA	(2.9-5.3)	NA	NA	NA	NA	NA	NA	NA	NA
